# Supplementary material for: Testing the generalized validity of the Emotion Knowledge test scores
Source: PLoS One. 2018 Nov 14;13(11):e0207335. doi: 10.1371/journal.pone.0207335 (PMC6235310; doi:10.1371/journal.pone.0207335)
Supplement: S1 File — (TXT) [file pone.0207335.s001.txt]

COLS
1-120      item answers
121-123  total raw score
124          gender (0=F; 1=M),
125-126   age 
127          ageLevel 
128          eduLevel  
129          country (0=Spain; 1=Argentina)
130-132   case number (from 1 to 200 in each country)

[key: AGIMGGATIGTAATGMMAIAMIGAMTITAGMMTGITTMIIIMMMAITGAAMTIIIGAGTGIATMMGMIGTIATMAGTTAGGIMTAIIGTAGMAATITTGGMMTIMMAGTAIMATGAIIMG;
options: A=HAPPINESS; G=DISGUST; I=ANGER; M=FEAR; T=SADNESS]


AGIMGGATIGTAATGMMAIATIGIMTITAGMMTTITTMAITMMMATTGAAATGGTGAGAGIATMTGMTAAIATMAGMTAGGIMMAIIGTAGMAATITTGGMMTTMAAATAIGATIMIIMG097037100001
AGIMGGATIGTAATGMMAIAMIGAMTITAGTMTGITTMAITMMMAIMGAAMTIIIGAGTGIATMMGMIGTMATMAGMTAGGIMMAIMGTAGMAATITTGGMMTTMMAGTATMATGAIIMG110052100002
AGIMGGAMIITAATIMMAIATIIAMTITAGMMTIIITMATIMMMATTIAAMTIIIGAGTGIATMMGMIGTIATMAGTIAGGIMTAIIGTAGMAAMIITGGTMTIMMAGTAIMATGAIIMG105145100003
ATGMGTATIGAAATGMMAIAMITAMTTTAGTMTTGTTMAIIIMMAIMIAAMTIGITATTGIAMMMTIIGTIAAMAIMIAGGIATATTGTAGAAATGIIMGMMTTMMAGTAIMATGAIIMG088142100004
AGIMGGATIGTAATGMMAMAMITAMTITAGMMTIITTMAIIMMMATMIAAMIIAGIAATGIATMMGMITMIATMAIMIATGIMTAIIGTAGMAATIITMGMMTIMMAGTMIMATGAGAMG097038110005
AMIMGGATGGTAATGAMAIAMIGAMTITAGMMTIITTMAIIMMMAITGAAMTGIIGAGTGIATMMMMIGTIATMAGMTAGGIMMAIMGTAGMAATITTMGMMTIMMAGIAIMATGAIGMG107165110006
AMIMGTATIGTAATGAMAGATTTMMTITAGTMTAITTMATIMMMATTGAAMTIIIGAGTGIATMMGMIGTIATMAGTTAGGIATAIIGTAGMAATTTTGGTTTMMMAGTAMMATGAITAG099026010007
AGIMGGATIGTAATGMMAIATIIAMTIIAGTMTGITTMIIIMMMAITGAAMTIIIGAGTGIATMMGMIGTIATMAGMIAGGIMTAIIGTAGMAMTITTMGTMTIMMAGTAIMATGAIIMG111133110008
AMIMGGATIGTAATGMMAIAMITAMTITAGMMTTITTMITIMMMAIMIAAATITITATTGIATMMGMIGTIATMAGMIATGMMTAIIGTAGMAAIIIIGGMMTIMMAGTAIMATIAIGMG101062110009
AGIMGGATITTAATGMGAIAMIGIMMITAGMMTIGTTMAGIMMIATMGAAMTIIIGAATGIATMMGMIGTIATMAGMTAGGIMMAIIGTAGAAAIIITMGMMTIMAAGTATMATGAIIMG100020010010
AGIMGGATTGTAATGMMAIAMIGAMTITAGMMTIMTTMAIIMMMAITGAAMTTIIGAGTGIATTMGMIGTTATMAGTTAGGTMTAIIGTAGMAATITTGGMMTIMMAGTATMATIAIIMG110138110011
AGIMGGATIGTAATGMMAIAMIIAMTITAGMMTGITTMAIIMMMAITIAAMTIITGAGTGIATMMGMIGTIATMAGTTATGIMTAIIGIAGMAATIITAGTMTIMMAGTATMATGAIIMG110024010012
AGIMGGATIGTAITGAMAIATMTIMIIIMGTMTMGTTMIIIMMMAIMIAAMTIIIIAITIIATMMGMIGTIATMAIMTAMGIMTAIIGTAIAAATIITIGMMTIMMAITAIMATITIIMI092019010013
AMIMGGATGGTAAMGAGAIATITMATITAGMMTTITTMAIIMMMATTGAAMTIIIGAGTGIATMMGMIGTIATMAGTMATGIMMAIIGTAGMAATTTTMGMMTIMMAGTATMATTAITMG100022010014
AMIMGGATTGTAATGMMAIGMITMMAITAGTMTAITTMIIIMMIATTIAAMTIGIGAGTGIATMMGMIGTIATMAGTTAGGIMTAIIGTAGMAATITTGGTMTMMMAGTATMATGAIIMG105021010015
AGIMGTATITTAITMMMAIIGTTAAIITGGMMTTIMTMITTMMMATTGAAMTTIIGAGTGTATMMGMIGTIAAMIGTAGIAGIMAGAGMAGTAATITTGGTATAMMAATAIMATGATIMG084129000016
AGIMGGATIGTAATGAMAIATIGAMTITAGTMTTIMTMITITMMAITAAAMTGIIAAGITIAIMMGITGTIATMAGMTAGGIMTAGIGTAGMAATITTIGMMTIMMAGTAIMATIAIIMG101158110017
AGIMGGATIGTAATGMMATATIGATTITAGMMTGITMMIIIMMIAIMTAAMTIIIGATTGIATMMGMIGTIATMAGTTAGGIMMAIIGIAGMAAIIITGGTMTIMMAGTAIMATGAIIMG107165110018
AGIMGGATIITAATGMMAIATIGMMTITMGMMTGGTTMAIIMMMAIMGAAMTIIIGAGTGIATMMGMIGTIATMAGMTAGGIMTAIIGTAGMAMTITTGGTMTIMMAGTATMATGAIIMG109020010019
AMIMGGATIGTAAMGMMAIATITIITIIAGTMTTITTTAITMMMAIMGAAMTIIIGAGTGIAIMMGMIGTIATMAGMTAMGIMTAIIGTAGMAATITIGGMMTIMMAATAIMAIIAIIMG100124010020
AIIMGGATTGTAATGAMATAAAAATTITAGTMTIITTMATIMMMATTIAAMTIIIIAGTGIATMMGMIGTIATMAGMTAGGIMMAIIGTAGMAATITTGGMMTIMMAGTAIMATGAIIMG103146100021
AGIMGGATIGTAATGMMAIAMIGAMTITAGMMIIITTMAITMMMAITGAAMTIIIGAGTGIATMMGMIGTIATMAGTTATIMMTAIMITAIMAATITTGGMMTIMMAGTAMMATIAIMMG107021010022
AGTMGGATTGTAATGMMAIATMGAMMIIMGMMTIITMMAITMMMATTGAAMTGGIGAGTGTATMMTMIGTIATMAGTTATGIMTAIMGTAGMAATGTTGGTMTIMMAGTATMATGAIIAG098123010023
AGIMGGATIGTAATIMMAIATTGATTITAITMTIITTMIITIMIAMTIAAMTIIIIAGTAIATMTGMIGTIATMAGMTAIGIGTAIIGTAGAAATIIIGGTMTIIAAGTAIMATIAIIMG095061110024
AMIMGTATITTAATMMMAIAMMIMMMITAGTMTIITTMATIMMMAIMIAAMTIIIGAGTGIATMMGMIGTIATMAGTTAGGIMTAIIGTAIMAAIIIIGGMMIIMMAGIAIMAIIAIIMI097058110025
AGIMGIATIITAATGMMAIATIGAMTITAGMMTGITTMIIIMMMAITGAAMTIIIIATTGIATMMGMIGTIATMAGTTATGIMTAIIITAIMAATIITGGMMTIMMAGTAIMATIAIIMG110056110026
AMIMGGATIGTAATGMMATATIGIMTITAGTMTGITTMAIIMMMAIMGAAMTIIIGAATGIATMMGMIGTIATMAITTAGGIMMAIIITAIMAATITTGGMMTIMMAGTAIMATIAIIMI106024010027
AGIMGTATIGTAATGMMAIATITAMTITAGMMTIITTMIGTMMMAITGAAMTIIIGAGTGIATMMGMIGTIATMAITTAGIIMTAIIGTAGMAAIIITGGMMTIMMAITAIMATIAIIMG108151100028
AMIMGIATITMAATGAGAGATMGAMATGTGMMTTGMTMMGIMMMAITMAAMTIIIGAGTGIATMMGMIGTIATMAMTTAGGAMMAIIGIAGMAAIIIIAGTMIIMAAATAIMATGAIIMG089019000029
AGIMGGATIGTAATGMGAIAMITAMTIIAGMMGTITTMATIMMMAGMGAAMTIIIGAGIGIATMMGMIGMIATMAGTIAGGIMTAIIGTAGTAATITTGGMMTIMMAGTAIMATGAIIMG107123010030
GAITGIMIGMTAATGMIAGATIGAMMIGAGMMTTTMGMMGIMMMAITAAAMTIIIGAGTGIATMMGMIGTIATMAGMTAGGGMTAIIGTAGMAATITTAGTMTIMMAGTMMMATGAIIMG094153110031
AGIMGGATIGTAATGMMAGAMIGAMTITAGMMTGITTMITTMMMAITAAAMTIIITAAITIATMMGMIMTMATGAGMTATGITTAIIGTAGMAATATTMGMMTIMMAGTAIMATGAIAMG103154110032
AMIMGGATIGTAATGMMAIATITAMTITAGTMTTITTMIIIMMMAITIAAMTIIIGAGTGIATMMGMIGTIATMAGTTAGGIMTAIIGAAGMAATIITGGTTTIMMAGTAIMATGAIIMG110154100033
AMIMGGATIGTAATGMMAIATIGAMTITAGMMTGITTMAIIMMMAATGAAATTIIGAGTGIATMMGMIGTIATMTGTTAGGIMTAIIGTAGMAATITTGGTTTIMMAGTATMATTAIIMG109033110034
ATMMGGAMIMAAATGAGAIMTGTIMMMTAGMMGIIMMMAGIMMMAITGAAMIGTIGAGAGIAIIGGMIGMIATMAGIIAIIGMTAIIGTAIAAAIIITGGTMTIMMAGTAIMMIGAIIMM079122010035
AGIMGGATIGTAATGMMAIAMIGAMTITAGTMIGITMMIIIMMMATMIAAMTTIIGAGTGIATMMGMIGTIATMAGMTAGGIMMAIIGTAGMAATITTGGTMTIMMAGTAIMATIAIIMG109057110036
AMIMGGATITTAATGMMAIATITAMTITAGTMTIIMMMATIMMMATTITTMTIIIGAGTGIATIMGMIGTIATMAGTTAGGIMTTIIGTAGMAATIIIGGIMTIMMAGTAIMATGAIIMG101162100037
AGIMGGATIGTAATGMMAIATIGAMMITAGMMTGIMTMAITMMMAATGAAMTIIIGAGTGIATMMGMIGMIATMAITTAGGIMTAIIGTAGMAATITTGGMMTIMMAGTAIMATIATIMG110035110038
AGIMGGATIGTAATGMMAIAAITAMTITAMTMTGMTTMMGIMMMATIGAAMTIIIGAGTGIATMMGMIGTIATMAGTTAGGGMTAGIGTAGMAATIITGGTMTIMMAGTAIMATGAIIMG107145100039
AAIMGTATIGTAATGMMAIATITAMTITAGMMTTITTMIITMMMAITGAAMTITIGAGTGIATMMGMIGTIATMAGTTATGIMTAIIGTAGMAATITTGGTMTIMMAGTAIMATGAITMG110151100040
AGIMGGATIGTAATGMMAIATIGATTITAGMMTGITTMAITMMMAITGAAMTIIIGAGIGIATMMGMIGTIATMAGTTAGGIGTAIIGTAGMAATITTGGTMTIMMAGTAIMATGAIIMG113124010041
AMTMGGATTITAAMTMIAIATITAAIMTAMMMITITTMAITAMMATMIAAATIAIGAGIGIATMMGMIGTIATMAGTMAGGIATAIIGTAGMAATITTAGMMTIMAAGTATMATIATIMG089139110042
AGIMGGATIGTAATGMMAIAMIGAMTITAGMMTTITTMIIIMMMATMIAAMTTIIGATTGIATMMGMIGTIATMAGTTAGGIMTAIIGTAGMAATITTGGMMTIMMAGTAIMATIAIIMG113152110043
AGTMGGATIITAATIIIAIAAIIIMIIIAGIIIIIITIAGIMMAAITGAAGIIIIGGGTGIAMMIGIIGMIATMAGTIATIIMMAIMGIAGAAAIIIIGITMTIMMAGTAIMATIAITMM079124010044
AMIMGGATIITAATIIMAIAMMIMMTITAGTIITITTIAIIMMIATMIAAMTMGIGAGTGMATMMGMIGTIATMATITAIGIMTAIMITAGMAATIIIGGTTGIMAAGMAIMATGAITGG086032100045
AGIMGTATIGTAATGMMAIAMITAMTITAGTTTTITTMAIIMMMAITIAAMTIIIGAGTGIATMMGMIGTIATMAGITAGGIMTAIMGTAGMAATIITGGMMTIMMAGTAIMATGAITMG109151100046
AGIMGGATTGTAATGMMAIATIIIMTITAGTMTMITTMAITMMMATTGAAMTIIIGAGTGIATMMGMIGTIATMAGMMAGGGMTAIIGTAGMAATITTGGMMTGMMAGTAIMATGAIIMG107028010047
AIIMGTATIGTAATGMGAIAAMIIMAIIAGIMTTITGMATIMMMAIIIAAMTIGIIAGTGIAMMMGMIGMIATIAIMTAGGIMTAIIGIAIMAAIIITGGTMTIMMAGTAIMATIAIAMG090020010048
AGIMGGATIGTAATGMMAIAMITIMTITAGTMTIITTMAIIMMMAITGAAMTIIIGAGTGIATMMGMIGTIATMAGTIATGMMTAIMGTAGMAATITTGGTMTIMMAGTAIMATIAIIMG109027010049
ATIMGGATIGTAATIMMAIIMGMIMTITAGMMMGITTMATIMMMAITGAAMTIIIGAGTGIATMMGMIGTIATMAGTTATGIMTAIIGIAGMAATIITGGMMTIMMAGTAIMATIAIIMG107121010050
AGIMGTATITTAATGMMAIGMIGIMMITAGMMTMITTMITIMMMAAMIAAMTIIIGAGIGIATMMGMIGTIATMAGMTAGGIMTAIIITAIMAATITTGGMMTIMMAGTAIMATIAIIMG105130010051
AGIMGGAMIGTAATGMMAGAIAAGMAIIMGMMTTITMMIIIGMGAITGAAMTIIIGAGTGIATMMGMIGTIATMIIMTAIGIMTAIIITAGTAATITTGGTMTIMAAATAIMATGAIAAG096019000052
AGIMGTATTGTAATGMMAIAMIGAMTITAGMMTIITMMAIIAMIAITGAAMTIIIGAGTIIATMMGMIITIATMAGIIAGGIMTAIMITAIIAATIITIGTMTIMMAGTATMATIAIIMG100043110053
AGIMGGATIGTAATIMMAIATMGAMTITAGMMTIITTMIITMMMAITIAAATIIIIAGTGTATMMGMTGTIATMAGTTATGIMTAIIGIAGMAAIIITGGTMTIMMAGTATMATIAITMG102162110054
AGIMGGATIGTAATGMMAIATIGAMTITAGTMTIITTMIIIMMMAITIAAMTIIIIAGTGIATMMGMIGTIATMAGTTATGIMTAIMGTAGMAATITTGGMMTIMMAATATMATIAIIMG110023010055
AIGMGMATIGTAATIMMAIATGGATTIMAGMMTIITTMAIIMMMMTMGAAMTMIIGAGIGIAMMMGMIGTIATMAGMTAGGGMMAIGGIAGGAMIIITGGTMMGMMAGTAITATGAITMG090138110056
AGITGGAMTGTAATGTIAGAGGTATGIIAGMMITITMMAIIMMIGMATGITGIMGTGAMGTMGAIGMTAMGTGAMGITIAGTGAIMGIMTAGIMTAIGMITGAITGMIAIMTIGGGIMAT038140110057
AGIMGTATIGTAATGMIATAMIGATTITAGMMGTITTMITIMMMATMIAAMTIIIGAGTGIATMMGMIGTIATMAGMTAGGIMTAIMGTAGMAMTITTGGMMTIMMAGTAIMATGAIIMG107054110058
AGIMGGATIGTAATGMMAIATITAATITAMTMTTITGMITTMMMATTGAAMTIIGGAGTGIATMMGMIGAIATMAGTIAGGIMTAIIGTAGMAATITIGGTMTIMAAGTAGMATGAIIMG103042110059
AGIMGGATIGTAATGMMAIATIGAMTITAGTMTGITTMAIIMMIAITGAAMTIIIIAGTGIATMMGMIGTIATMAGTTAGGIMTAIIGTAGMAATITTMGTMTIMMAGTAIMATGAIIMG113033100060
AMIMGGATIGTAATGMMATAMIGAMTITAMMMTIITTMITTMMMAIIAAAMIIIIIAATAIATMMGMITTIAIGAGMTAGGIMTAIIGIAGMAAIIITMGTMTIMMAGTAIMATIAIAMA096050110061
AGIMGGATIGTAATGMMAIAMIGAMTITAGTMTIITTMIITMMMAATGAAMTIIIGAGTGTATMMGMIGTIAAMAGTIAGGMMTAIMGTAGMAATITMAGTMTIMMAGTAIMATGAIIMG108050110062
AGIMGGATIGTAATGMMAIATIIIMTITAGMMTAITTMAIIMMMAITGAAMTIGIGAGTGIATMMGMIGTIATMAGTTAGGIMMAIIGTAGMAATITTGGMMTIMMAGTAIMATGAIIMG113020010063
AGIMGTATITTAATMMMAMATIGIMMITAGMMGTIMMMAIMMMMATTGAAMTIIIGAGTGTATMMGMIGTIATMAGMTAGGMMTAIMGMAGMAATGITGGTMTTMMAGTATMATAAGIMG094064110064
AGMTGTATIGTAAIGMGAIATTIGMTITAGTMGMGMTMATIMMMAITMAAMTGIIGMGIGIATMMGMIGTIAMMAGTTATGIMMAITGMAGMAMTIITGGIMIIMMAGTATMATGAIIMG090021000065
AGIMGGATIGTAATGMMAIAMIGAMTITAGMMIGITTMAIIMMMAITIAAMTIIIGAGIGIAMMMGMIGIIATMAGMTAGGIMIAIIGTAGMAATITTGGMMTMMMAGTAIMATIAIITG109120000066
TMIMGGATIGTAATGMMAIATIGAMAITAGMMTGITTMAGTMMMAITIAAMTIIIIAGTGIATMMGMIGTIATMAGTTAGGIMTAIIGTAGAAATITTGGTITIMMAGTATMATIAIIMG106140100067
AGIMGGATIGTAATGMMAIATIIAMTITAGMMTTITTMIITMMMATTAAATTIIIIAATGIATMMGMIATIATMAITTAMGIATAIIGIAGMAAIIITAGTMTIMMAITAIMATIAIIMG100147110068
AGIMGGATTGTAATGIMAGATITIMTITAGMMTGITTMAIIMMMATTGAAMTIIIGAGTGIATMMGMIGTIATMAGTTAGGIMTAIIGTAGMAATIITGGTMTIMMAGTATMATIAIIMG108136110069
AMIMGGATTTTAATIMMAIATTTTMTITAGMMTIITTMIIIMMMATTGAAMTIIIGAGTGIAIMMGMIGTIATMAGIIAGGIMIAIIGTAGIAAIIITIGTMTIMMAGIAMMATGAIIMG099049110070
AGIMGGATTGTAATGMMAIATIGIMTITAGTMTGITTMAITMMIATTGAAMTIIIIAGTGIATMMGMIGTIATMAGTTAGGIMTAIIGTAGMAATITTGGTTTIMMAATATMATGAIIMG107025010071
AMIMGGATIGTAATGAMATATAIIMTIITGTMTGTTTMATIMMIATTGAAMTIIIGAGTGIATMMGMIGTIATMAGTTAGGIMTAIIGTAGMAATIITGGTMTIMMAGTAIMATGAIMMG102026010072
AGIMGMATGITAATGMMAIATMIIMTITAGTMTGITTTMTIMMMATTGAAMTTIIGAGIGIATMMGMIGMIATMAGTTAGGTMMAIIGTAGMAATITTGGTTTGTMAGTATTATGAIIMG097045110073
AIIMGGATIGTAATGMMAIATGMAMTIMTMTMGTITMMATIMMMAITGAAMTIIIGAGTGIATMMGMIGTIATMAGTTAGGIMTAIIGTAGMAATITTGGMMTGMMAGTAIMATGAIIMG106020010074
AMIMGGATIGTAATGMMAITTTMIMTITMGTMTTITTMAITMMMATTGAAMTIIIGAGTGIAMMMMMMMTIATMAIMIAMIIMMAIIGTAGMAATITTTITMTIMMAATAIMAIIAGIMG091022010075
AGIMGGATIGTAATGMMAIATITAMTITAGTMTGITTMIIIMMIAITIAAMTTIIGAATGIATMMGMIGMIATMAGMTATGIMTATIGTAGIAATITTGGMMTIMMAGTAIMATIAITMG106053110076
AMIMGGATIGTAATGMMAIATIIAMTITAGTMMIITTMAIIMMIAITIAAMTIIIGAGTGIATMMGMIGTIATMAGTTAGGIMTAIIGTAGMAATITTGGMMTIMMAGTAIMATGAIIMG111023010077
AGIMGGATIGTAATGMMAIAMIGAMTITAGTMTIITTMAIIMMMAITGAAMTIIIGAGTGIATMMGMIGTIATMAGTTAGGMMTAIIGTAGMAATITTGGTMTIMMAGTATMATGAIIMG114023010078
AGIMGGATIGTAATGAMAIAATMAMTITTGTMTMGTMMAITMMMAITGAAMTIIIGAGTGIATMMGMIGTIATMAGTTATGIMTAIIGTAGMAATITTGGTMTTMMAGTAIMATGAITMG105129000079
AGIMGGATIMTAATGAMAIATITAMMITAGMMGGITTMAIIMMMAIMIAAMTIGIGATTGIATMMGMIGTIATMAGMTAGGIMTAIIGTAGMAATITTMGMMTIMMAATAIMATGAGITG104026010080
AGIMGGATIGTAATGMMAIAMIIAMTITAGMMTIITMMIIMMMMATTMAAMTIIIGATTMIATMMGMIGTIATMAGMTAGGIMMAIIGTAGMAATITTMGMMTIMMAGTAIMATGAIIMG109141110081
AMITGTATGITAAMGMMAIATTTAMTITAITMTIITTMAITMMIAITIAAMTIAIGAGTGIATMMGMIGTIATMAIMTATGIMTAIIGTAGMAATIITGGTMTMMMAGTATMATTAIIAG094143100082
AMTMMMATMMTAGTGAMAITAIGMMTITAGMMTAITTMAIIMMMAITMAAATTIIGAGTGIATIATMIGTIATTAGTTATGIMTAIIGTAGGAATIITMGTMTITAAATMIMATGAIIAG090122010083
AMIMGGAMGGTAATGAMAIATITIMTITAGMMTIGTIMATIMMMAITGAAMTIIGGAGTGIAMIMGMIGTGAAMAGMTAIGIMTAIIGIAGIAATMTTAGMMTGMMAGTAITAGGAGIMM092120010084
AMITGGAMITTAATGAGAIATIGAMTITAGTMTTITTMATIMMMAITGAAMTIGIGAGTGIATMMGMIGAIATMAGTTATGGMMAIIGTAGAAATITTGGMMTGMMAATAIMATGATIMG100020010085
AGIMGTATIGTAATGMGATAMIGIMTITAGMMTGITTMAITMMMATTTAAATTIIIAGTGIATMMGMTGTIATMAGTTAGGTMMAIIGTAGAAATIITMGMMTIMMAGTAIMATGAGIMG102049100086
AGMMGGATIITAAMGMMAGAMIGAMMITAGMMTGGMMMIIIMMMAITGAAMTIIIGAGTGIATMMGMIGTIATMAGTTAGGIMTAIIGTAGMAATITTMGTMTIMMAATATMATIAIIMG107024010087
AGIMGGATIGTAATGMMAIAMMGAMTITAGMMTGIMTMIIIMMMATTGAAMTIIIGAGTGIATMMGMIGTTATMAGTTATGMMTAIIGTAGMAATTTTMGMMTIMMAGTAIMATIAIIMG111047110088
AGIMGGATIGTAATGAMAIATIGAAMITAGTMTTITTMAIIMMMAITGAAMTIIIGAGTGIATMMGMIGTIATMAGTIATGIMTAIIGTAGAAATITTGGTMTIMMAGTAIMATIAIIMG108028010089
AMMTMTATIGAATTGAAATATMTMMMITMGTMMTMMTTITTAMAATMAAAAMTTIMAATAIMTTMGMTTAIAMMTGMAAMGIMMATIGIAGMAATGTTMGMMTGMAAMTATTMMGAMTMT059154110090
AMIMGGATIGTAATGMMAIAMIGATTITAGMMTGITTMIGIMMMAITAIAATIGIGAGTAIATMMGMIGAIATMAGTTIGGIMTAIIGTAGMAAIITTAGMMTIMMAGTAIMATGAGIMG107060110091
AGIMGGATIGTAATGMMAIAMMTAMTITAGMMTIITTMIIIMMMAIMGAAMTIIIGAGIGIATMMGMIGMIATMAGMMIGGIMTAGIGIAGMAATIIIGGTMIIMMAGTAIMATGAIIMG105039110092
AIIMGGATIGTAATGMMAMAMIGAMTITAGTMTIITTMITIMMMAIMIAAMMIITIAGIGIAMMMGMIGMIATMAGTIAMIMMTAIIITAIMAAIITTTGMMIIMMAGTAIMATGAIIMG098148110093
AGIMGGATIITAATGMMAIAMITAMTITAGMMTIITTMIIIMMMATMIAAMTIIIIAATAIATMMGMIGTIATMAGMIAGGTMIGIMTGAAGAGIMTMMIIGGGAGIMTMIIIIIGGGGG078147110094
AMIMGGATIGTAATGMMAIATIGAMTITTGTMTGITTIIIIMMIAITGAAMTGIIGAGIGIATIMGMIGTIATMAGMTAIGGMTAIIIGAGMAATGIIGGTMTGGMAGTATMATGAGIMG098020000095
AGIMGGATIGTAATGMMAIATIGAMTITTGMMTTITTMAITMMMAITIAAMTIIIIAGTGIATMMGMIGTIATMAITTAGGIMTTIIGTAGMAATITTGGTMTMMMAGIAIMATGAIIMG108121010096
AGIMGTATIGTAATGMMAIAMMGIMMITAGMMTIITTMAIIGMIAITGAAMTIIIGAGIGIATMMGMIGMIATMAGTTAGGIMTAIIGTAGIAAIIITAGMMTIMMAGTAIMATAAIIMG105030010097
AGIMGGATIGTAATGMMAIATIIAMTITAGMMTIITTMAIIMMMATTIAAMTIIIGAGTGIATMMGMIGTIATMAGTTAGGIMTAIIGIAGMAATITTGGTMTIMMAGTAIMATGAIIMG112125010098
AIIMGGATIGTAATGMMAIAMITMMTITAGGMTIITTMAIIMMMATTIAAMTIIIGAGTGIATMTGMIGTIATMAGTTAGGIMTAIIGTAGMAAIIITMGMMTIMMAGTAIMATIAIIMG107025010099
AIIMGGATTGAAATGMMAIAAGAAAAIITGGMTATTTMATTMMIATTGAAMTTITGAGTGTATMMGMIGTIATMAGTTAGGIMTAIIGTAGMAAATATGGTMTIMMAGTATMATGAITMG093021010100
AGIMGGATIGTAATGMMAIAMIGAMTITAGMMTIITTMIIIMMMAITGAAMTIIIGAGTAIATMMGMIGTIITMAIMTAGGIMMAIIGTAGMAAIIITGGMMTIMMAITAIMATIAIIMG110045100101
AMIMGGATIGTAATGMMAIATIGAMTITAGTMTGGTTMAGIMMMAIIGAAMIIIIGAGTGIATMMGMIGIIATMAGITAGGMMTAGIITAGIAAIGIIGGMMTGMMAGTAMMAIGAGIMG098027010102
AGIMGGATIGTAATGMMAIAMITAMTITIGTMTMITTTAIIMMMAAMIAAMTIIIGAGTGIATMMGMIGTIATMAGMTATGGMTAGIGTAGMAATIITGGTMTIMMAATAIMATIAGIMG102124000103
ATIMGGATIGTAATGMMAIAMMIMMAITAGMMGMITTMAIIMMMATIGAAMTIAIGAGIGIATTMGMIGTIATMAGTIAMGIATAIIGTAGAAAIITTMGTTTTMMAGTATMATIAIIMG096130010104
AGIMGGATIGTAATGMMAIAAITTATTTIGTMGTTTTMAIIMMMATTAAAMTIGIAAAIGIATMMGMIGAIATMATTATGGIAMAIIGTAGAAATIIIGGMMTIMAAATGAMATIAIIAG088027010105
AGIMGGATIITAATGIGAIAMMGAMTITAGMMTIITTMAIIMMMAIMGAAMMIIIGAGTGIAMTMGMMGMIATMAGMTATGIMMAIMITAGMAAIIMTGGTMTIMMAGTAIMAIIAIGMG097030010106
AMIMGIATIGTAATGMMAIATIGAMTITAMMMTTITTMAITMMIAITGAAMTMIIGAGTGIATMMGMMGMIATMAGTMATGIATAGMGTAGMAATITTGGMMTIMMAGTAIMATGAIIMG104031110107
AGIMGGATIGTAATGMMAIAMIGATMITAGMMTIITTMAIIMMMAIMGAAMTIGIGAGTGIATMMGMIGTIATMTGMTAGGIMMAIMGTAGMAMTIITGGTMIIMMAGTAIMAAGAGIMG104029010108
AGIMGGATIGTAATGMMAIATIGAMTITAGMMIGITTMAIIMMMAIIGAAMTIIIGAGIGIATMMGMIGTIATMAGITAGGIMTAIIGIAGMAATIIIGGTTTIMMAGTAIMATGAIIMG109128010109
AGIMGGATIGTAATGMGAIMMMMAMTITAGMMTMITMMATIMMMAIMIAAMTIIIGAGTGIATMMGMIGTIATMAGTTAGGIMTAIIGTAGMAATITTGGMMTMMMAGTATMATIAIIMG107133110110
AGIMGGATIGTAATGMGAIAMITIMTITMGMMTIITTMIIIMMMAITIAAATITIGATTGTATMMGMIGTIATMAGTTAGGIMMAIIGIAGMAATITTGGTTTIMMAGTATMATIAIIMG104142100111
AGIMGGATIGTAATGMMAIAMIGAMTITAGMMTGITTMIIIMMMAITGAAMTIIIGAGIGIATMMGMIGTIATMAGTTAGGIMTAIIGTAGMAATITTGGTMTIMMAGTAIMATGAIIMG118038110112
AGIMTGATIGTAATGMMAGATITAMTITAGMMTGITTMAIIMMMAITGAAMTIIIGAGIGIATMMGMIGTIATMAGTTAGGIMTAIIGTAGMAATIITGGMMTIMMAGTAIMATGAIIMG113028010113
AIIMGGATIITAATIMMAITAIGAATITAGTMTTITMMAIIMMMAGTGAAMTIIIGAGTGIATMMGMIGTIATMAGTTAGGIMTAIIGTAGMAATITTGGMMTIMMAGTAIMATGAIIMG109119000114
AGIMGTATIGTAATMMMAIATMGTMTITAGTMTIITTMATIMMIAIMGAAMTIIIGAGTGIATMMGMIGTIATMAGMMAGGIATAIIGAAGAAAAIIIGGTTTGMMAGTAIMATGAIIMG098043110115
AMIMGMAAIGTAAGMGMAIATIAIMTITAGMMTIIMTMMIIMTGTIMIAAMTIIIIMIIGMGTMMGMIGTTAAMMMMMTMGIMMMIIGIAGMMIIIITAGITITMMTGTAAMATIAIIMM073057110116
AMIMGTATIGTAAMGMMAIATMTAMTITAGTMTIITTMAITMMMAITGAAATIIIIAGTGIATMMGMIGTIATMAGTTAGGIMTAIIGTAGMAATIITGGMMTIMMAGTAIMATIAIIMG106142100117
AGIMGGATIGTAATIMMAIAMITAMTIMAGMMTIITTMAIMMMMAIMGAAMTIIIGAGTGIATMMGMIGMIATMAGMTATGIMMAIIGTAGGAATITTGGMMTIMMAGTAIMATIAIIMG107150110118
AGIMGTATIITAATGMMAIAMIMTMIITTTTMIITTTMAIIMMIAITGAAMTIAIGAAIGIATMMGMIGIIATMAGTIAGGMMTAIIGTAGMAAIIITMGIMTIMAAGTAIIATGAIIMG095165100119
AGIMGGATTMTAATGAMAMAMIGAMTITAGMMTGITTMAMIMMMAIIIAAMTIIIGAGTGIATMMGMIGTIATMAGTTAMGIMTATIGTAGMAATITTGGMMTIMMAGTAIMATGAIIMG110025010120
AGIMGGATITTAATGAMATAMTIGMTITAMTMITITTMAIIMMMAITIAAMTIIIIAGIGIATMMGMIGTIATMAIMTAGGIMIAIIGTAGMAATITTGGTMTIMMAATATMATGAIIMG100024010121
AGIMGGATITTAATGMMAIAMITIMTITAGTMTIITTMITIMMMAITGAAMTIIITATTTIATMMGMIGTIATMAGMTAGGIMTAIIGTAGMAATITTGGTMTIMMAGTAIMATIAIIMG108153100122
AGIMGGATIGTAATGMMAIATIGIMTITIGTMTIITTMIIIMMMAIMGAAMTIIIGAGIGIATMMGMIGTIATMAGMTAGGIMTAIIGTAGMAATITTGGTMTIMMAGTAIMATGAIIMG111027010123
AIIMGGATIITAATIMMAIATITAMTITAGTMTTITTMIITMMMAITGAAMTITIIAGTGIATMMGMIGTIATMAGMTATGMMMAGIIIAIMAATITTMIMMIIMMAGIAIMATIAIIMG097148110124
AGIMGGATTGTAATGMMAIAMIGGMTITAGMMTGITTMAIIMMMAIMIAAMIIIIIAGIGIATMMGMIGMIATMAGITATIIMIAMIITAGMAATIITGGTMTIMMAGTAIMAIGAIIMG102041110125
AGIMGGATIITAATGMMAIATIGIMTITAGMMTIITTMIIIGMMAIMIAAMTIAIGAGTGIATMMGMIGTIATMAGTMATGIMTAIIITAGMAATIITGGMMTIMMAGTAIMATIAIIMG107152100126
AGIMGGATIITAATGMMAITTIGITTITAGTMTGITTMATIMMMAITGAAMTIGIGAGTGIATMMGMIGTIATMAGITATGTMTAIIGTAAMAATIITGGTTTIMMAGTATMATGAIIMG103026010127
AGIMGGATITTAATGAMAIATIIIMTIIAGMMTTITTMAIIMMIAAIIAAMTIIIGAGTGIAITMGMIGTIATMAGTTAGGITIAIIGTAGMAATGITGGMMTIMMAGTAIMATGAGTMG100038110128
AGIMGGATGGTAATGMGAIAMITMMTITAGTMTTITMMAIIMMMAITIAAMTIIIIAGTGIATMMGMIGTIATMAGMTAGGIMTAIIGTAGMAATITTGGTMTIMMAGTAIMATGAIIMG108020000129
AGIMGGATIGTAATGMMAIATIGAMMITAGMMTGITTMAIIMMMAITGAAMTIIIIAGIGIATMMGMIGTIATMAGMTAGGIMTAIIGTAGMAATITTGGMMTIMMAGTAIMATGAIIMG114020000130
AMIMGGATTGTAATGMMAIATITAMMITAGMMTIITTMAIIMMMATTGAAMTGIIGAMTGIATMMGMIGTIATMAGTTAGGIMTAGGGTAGMAATTTTGGMMTIMMAGTATMATGAGIMG105122010131
AGIMGGATIGTAATGMMAIATIGAMTITAGMMTIITTMAIIMMMAITIAAMTIIIGAGIGIATMMGMIGTIATMAGTTAGGIGTAIIGTAGMAATITTGGMMTIMMAGTAIMATGAIIMG114042110132
AGIMGTATTGTAATIAMATATTGAMAIMAGTMTGGTTMAGTMMMATTGAAMTTIIGAGTATATMMGMIGTIATMAGMTATGTMTAMMGTAGAAATIITGGTMTGMAAGTATMATGAGIMG090122010133
AGIMGGATIGTAATGMGAIATIGIMTITAGTMIGITTMAIIMMMAIMGAAMTIIIGAGTGIATMMGMIGMIATIAGTMAIGIMTAIIGIAGMAAIIITGGTTTIMMAGTAIMATIAIIMG103029010134
AGIMGGATIGTAATGMMAIAMMGAMTITAGMMTGITTMAIIMMMAITIAAMTIIIGAGTGIATMMGMIGTIATMAGMTAGGIMMAIIITAGAAATITTGGMMTIMAAGTAIMATGAGTMG110143110135
AIIMGGATIITAATIMMAIAMIMAMTITAITMTTIMMMAIIMMMAIMIAAMTIIIIAGTGIATIMGMIGTIATMAGTIATGIMTAIIGTAIAAATIIIMGMMTIMAAGTAIMATIAIIMG097045100136
AGIMGIATIGTAATGMMAIAMIGAMTITAGMMTIITTMIIIMMMAIIIAAMTIIIGAGTGIATMMGMIGTIATGAGTTAGGIMMAIIITAGMAAIIITGGMMTIMMAGTAIMATIAIIMG110051110137
AGIMMIATIGTAATMMMAIAMIIAMTITAGTMTIITTMAGMMAIATTAAAATIIITAATMIAMMAGMIGMIATMAIMTAMGIMMAIIGTAGMAATITTGGMMTIMMAGTAIMATGAIIMG096150110138
ATMMMMAMMMMAAMMAMAMAMMMMMMMMAMMMMMMMMMAMMMMMAITGAAMTIIIGAGMGIATIMGMIGTIATMAGTTAGGIMTATIGTTGMIAIITTGGTTTIMMTGTGIMMTGAGGMG080026000139
AGIMGGATIGTAATGMMAIAMGGAMTITAGTMTGITTMAIIMMMAGTGAAMTIIIIAATGIATMMGAIGTIATIAGTTAMGIMTAIIGIAGMAAIIITGGTTTIMMAGTAIMATGAIIMG106024010140
AGIMGGATIGTAATGMMAIAAIIAMTITAGTMTIITTMAIIMMMAITGAAMTIIIGAGIGIATMMGMIGTIATMAGTTAGGIMTAIIGTAGMAATIITGGTTTIMMAGTAIMATGAIIMG111121010141
AGIMGTATIITAATIAMAIATIGAATITAGMMMIITTMAIIMMMATTGAAMTIGIIAGTGMATMMGMIGAIATMAGTTAGGIMTAIIGTAGAAATIGIAGTMTGMAAGTAIMATGAIIMG099045110142
AGIMGGATIGTAATGMMAIAMIGAMTITAGTMTGITTMAIIMMMATTGAAMTIIIGAGTGIATMMGMIGTIATMAGTIAGGIMTAIIGTAGMAATITTGGTMTIMMAGTAIMATIAIIMG114023010143
AGIMGTATIGTAATIMMAGAIIGIITITGMTMTGITTMATIMMMAIMGAAMTIIIIAITGIATTMGMIITIATMAGMTAIIIMTATIGTAIMAATITTMGMMTIMMAGTAIMATIAIIMG097043110144
AGIMGGATIGTAATGIMAIAMIGAMTITAGMMIGIMTMIIMMMMATTGAAMTGGGGAGTGGATMMGMGGTGATMAGTTAGGGMTAGGGTAGMAATGTTGGTTTGMMAGTAGMATGAGGMG099134100145
AGIMGGATIGTAATGMMAGAMITAMTITAGMMTIITTMAITMMMATTGAAMTIGIIATTGMATMMTMIGTIATMAGTTAGGIMTAIMGTAIMAATITTGGMMTIMMAGTAIMATIAIIMG106051110146
AGIMGGATTGTAATGMGATATTGAMTITAGMMTTITTMATTMMMATTGAAMTIIIGAGTGIATMMGMMGTIATMAGTTATGIGTAIMITAGMAATITTGGMMTIMMAGTATMATGAIIMG104023010147
AGIMGGATIGTAATGIGAIATITGMTIIAGMMTMITTMAIIMMMAITMAAMTIGIGAGTGIATMMGMIGTIATMAGMMAIGIMMAIIGMAMMAATIMMGGTMTIMMAATAIMATGAIIMG100120010148
AMIMGGATIGTAATGAMAIATIGAMTITAGMMTGITTMAIIMMMATTGAAMTIIIGAGTGIATMMGMIGTIATMAGTTAGGIMTAIIGTAGMAATITTGGTTTIMMAGTAIMATGAIIMG113120010149
AGIMGGATIGTAATGAMAIATAGAMTITAGMMTIITTMATIMMMAIMAAAMMTIIGAGTGIATIMGMIGTIATMAGTTATGIMTAIITTAGMAATITTAGTMTIMMAGTAIMATGAIIMG105125010150
AGIMGGATIGTAATGAMAIATITAMTITAGTMTTITTMAITMMMAIMIAAMTIIIGAGTGIATMMGMIGTMATMAGTTAGGIMTAIIGTAGAAATITTGGTTTIMMAGTAIMATGAIIMG107123010151
AGIMGGATITTAATGIMAMAMITAMMITAGMMTIIMTIAIIMMMAIMGAAMTIIITAGIGIATMMGMIGIIAIMAGITATGIGTAIIGIAGMAATITTGGTMTIMMAGTAIMAIGAIIMG100129010152
AIIMGGATIGTAATGMMAIAMIGATTITAGMMTITTTMIIIMMMATTTAAMTIIIGAGTGIATMMGMIGTIATMAITTAGGIMTAIIGTAGMAATITTGGTMTIMMAGTAIMATGAIIMG112123010153
AGIMGGATIGTAATGMMAIATIGAMTITAMTMTGITTMIGIMMMATTIAAMTTTGTATTGIATMMGMTGTIATMAGMTAGGIMTAIMGTAGMAATTITMGTMTTMAAGTATMATIATIMG097062100154
AGIMGGATIGTAATGMMAIATIGIMTITAGMMTTITTMAIIMMMAITGAAMTIIIGAGTGIATMMGMIGTIATMAGTTAGGIMTAIIGTAGMAATITTGGTMTIMMAGTAIMATGAIIMG115135110155
AGIMGGATIGTATTGMMAITTMTAMTITTGTMIMITTMIIIMMMAITIAAMTIIITAGMGIATMMGMIGTIATMAGTTAGGMMMAIIGIAGMAATIITMGMMTIMMAGTAIMATGAIIMG103024010156
AGIMGGATIGTAATGMGAIATMTMMTITMGMMTTITTMAIIMMMAITIAAMTIIIGAGIGIATMMGMIGTIATMAITTAGGIMMAIIGTAGMAATIITGGTMTMMMAGTATMATTAIIMG103028010157
ATIMGTATTITAATGMMAIATIIIAMIMIMMMTGITTMTIIMMMATTIAAMMIIIIAGTGTATTMGMIITIATMAIMTAIGTMMATTGTAGAAATTTTTMTMMMMMAATAAMATGATTTG081021010158
AGIMGGATIGTAATIMMAIAMIIAMTITAGMMTTITTMIIIMMMAITGAAMTIIIGAGTGIATMMGMIGTIATMAGTTAGIIMTAIIITAGMAATIITGGTMTIMMAGTAIMATGAIIMG113136110159
AGTMGTATTMTAATGMTATAMITATAMTAGTMITITTMATTMMMATTTAAMTTIITATTGIATMMIMIGTIATMAGTTATGMMTAIIGTAGMAATITTMGTMTTMMAGTATMATGATIMI090146110160
AGIMGGATIGTAATGMMAIAMIGAMMIMAGMMTTITTMAIIMMMAIMIAAMTIIIGAGTGIATMMGMIGTIATMAGMTATGIMTAIIITAGMAATIITGGTMTIMMAGTATMATIAITMG106036110161
AGIMGGATTGTAATGAMAIATTMMMMITAGTMTIITTMAIIMMMATTGAAMTIIIIAGTGIATMMGMIGTIATMAGTTAGGTGTAIIITAGMAATITTGGTTTMMAAATATMATGAIIMG099025010162
AGIMGTATIGTAATGAMAIATIIAMIITAGIMTTITTTAIIMMIAITIAAMTIIIIAGTGIATMMGMIGTIATMAGTTAIGIMTAIIGTAGMAATITTGGTTTIMMAGTAIMATGAIIMG105122010163
AMIMGMATIMTAATGMMAIAIIMMMTIIMGMMTTIMTMAMIMMMATTAAAMTTIITAGTTIATMMGMIGTIATMAGTTATTIMTAIIGTATMAATITTAGTMTIMMAATAIMATGAIAMG096119010164
AIIMGGATIGTAMTIMMAITTAGIMMMIMGTMTIITMMAIIMMIAIMIAAMTIIIIAATGIATMMGMIGMIATMAGTMAGGIMTAIIGMAGMAATIMTGGTMTMMMAGTATMATGAGIMG092122010165
AMIMGGATTGTAATIIMAIITMTMMTIITGTMTITTTMATTMMMATTGAAMTIITGAGTGTATMMGMIGTIATMAGTTAGGIMTAITGTAGIAATIITGGTTTIMMAGTAIMATGAIIMG095021010166
AGTMGGATIGTAATIMMAIATIIAMTITAGMMTTIMTMAIIMMAATTGAAMTTGGIAITGIATMMGMIGTIATMATMTATGIMTAGIGTAGMAATTTTGGMMTIMMAGTAIMATITIIMG099046110167
AGIMGTATIGTAATGAMAIATITAITITAGTMTGITTMAIMMMMAIMGAAATIIIGAGTGIATMMMMIGTIATTAATTAMGMMMAGIGIAGTAAIIITAGTTTIIMAGTAIMATGAIAMG094136100168
AMIMGGATIGTAATGAMAIATGGTAAIIAGMMITITTMAGIMMMAITGAAMTIIIGAGTGIATMMGMIGTIATMAGTTAGGIMMAIIGTAGMAATITTGGTTTIMMAGTAIMATGAIIMG105019010169
AIIMGTATIGTAMTIIMAGTIAMTAAIIGGMMTIIMTMAGTMMIAITGAAMTGIIGAGTGIATMMGMIGTIATMAGTTATGIMMAIIGTAGMAATITTMGTMTMMMAGTAIMATGAIIMG093119010170
AIMMGMATGITAATMAMATATTTAMTITAGMMTIITTMAIIMMMAITIAAMTTAIGMGTGIATMMGMIGTIATMAGTTATGMATAIIGTAGMAATIITGGTMTIMAAGTAIMATGAIIAG096122010171
AGIMGGAMIGTAAMGMMAIATIGAITITAGTMTIITTMAMTMMMAITGAAMTIIIIAGIGIATMMGMIGTIATMAGTTAGGIMTAIIGTAGMAATITTGGMMTIMMAGTAIMATIAIIMG108027010172
AGIMGGATIMTAATGMMAIATIGAMTITAGMMTIITTMAIIGMMAITTAAMTITITATTTIATTMGMITMIATMAGMTATIIMTATIITATMAATTITAIMMTTMAAATAITATIAIIAT090122010173
AGIMGGATIGTAATGMGAIATIGAMTITAGMMTTITTMAITMMMAITGAAMTIIIGAGTGIATMMGMIGTIATMAGTTAGGIMTAIIGTAGMAATITTGGMMTIMMAGTAIMATGAIIMG115129010174
AMIMGGATTMTAATIMMAIAMIMAMTITMGTMMTITTMAMTMMMATTAAAMTTIIIAATGIATMAGMIGTIATMAGTTAGGIMMAIIGTAGMAATITMAIMMTIMMAGTATMATIAIIMG096128010175
AGIMTGATIGTAATIAMAGATGTAMTIMAGMMTTITTMATTMMMATIMAAMTGIITAATGIATMMGMIGTIATMTGITATGIMIATIGTAGMAATITTGGTMTIMMAGTAIMATGAIIMG096126010176
AGIMGTATGGTAATGMMAIATIGAMTITATTMTIITTMIIIMMMAITGAAMTIGIGATTGIATTMGMIGTIATMAGMTAGGIMTAIIGTAGMAATTTTGGMMTIMMAGTAIMATIAGIMG107162100177
AGIMGGATIITAATGIMAIATITAMTITAGMMTIITTMATIMMMAITIAAMTIIIGAGTGITTMMIMIGTIATMAGMTATGIGTAGIIIAGMAAIIITGGMMTIMMAGTAIMATIAIIMG101057100178
AGIMGGATGGTAATGMMAIATITAMTITAGTMTIITTMAIIMMMAITGAAMTIIIGAGTGIATMMGMIGTIATMAGTTAGIIMTAIMGTAGMAATITTGGTMTIMMAGTATMATGAIIMG110143100179
AGIMGGATIGTAATGMGAIATITIMIITAGTMTIITTMAIIMMMAIMIAAMTIIIGAGTGTATMMGMIGTIATMAGMTAGGIMTAIIGTAGMAATITTGGTMTIMMAGTAIMATGAGIMG106137110180
AGIMGGATIGTAATIMMAIAMIGAMMITAGMMTIITTMAIIMMMAITIAAMTIIIIAGTGIATMMGMIGTIATMAGTTAGGIMTAIIGIAGMAATITTGGTMTIMMAGTAIMATGAIIMG112040110181
AGIMGGATIGTAATGMMAIATIGAMTITAGTMTGITTMAIIMMMAITGAAMTIIIGAMTGIATMMGMIGTIATMAGTTATGMMMAIIGTAGMAATIITMGMMTIMMAGTAIMATGAIIMG111133110182
AGIMGGATIGTAATGMMAIATITAMTITAGTMTIITTMATTMMMATTIAAMTIIIIAGTIIATMMGMIGTIATMAGTTAGGIMTAIIGTAGMAATITTGGTMTIMMAGTAIMATIAIIMG107144110183
AGIMGGATIITAATMMMAIATITAMTITAGTMTTITTMAIIMMMAITGAAMTIIIGAGIGIATMMGMIGTIATMAGTTAGGIMIAIIGTAGIAATITTGGMMTIMMAGTAIMATGAIIMG110130010184
AMIMGGATIITAATGMMAIAMIIIMMITAGMMTTITTTAIIMMMAIMAAAMTIIIGAGTGIATMMGMIGTIATMAGTTATGIMMAIIGTAGIAATITTGGTMTIMMAGTAIMATGAIIMG106135110185
AIIMGGATTMTAAMMMMATATIMAMTITAGMMTIIMTMAGIMMMATIAAAATIGITATTMIAMIMGMTGTIATMAGTTAGGMMTATMGTAGMAATITIGGIMIIMAAGTAMMATGATIMG088146100186
AMIMGGATTTTAATGMMAIAMITAMTITAGMITIITTMITIMMMAITTAAMTIIIGAGTGIATIMGMITTIATMAGTIAGGGMMAIIITAGGIATIIIIGIITTTMMMIIIIATGGIGMM089157100187
AGIMGGATIGTAATGMMAGATIGAMTITAGTMTGTTTMATIMMMAIMGAAMTIIIGAGTGIAMMMGMIGTIATMAIMMAGGIMMAIIGIAGMAATIITGGMMTIMMAGTAIMATIAIIMG105036110188
AGIMGGATGGTAATGMGAIAMIGAMTITATMMTTITTMAGIMMMAITGAAMTIIIGAGTGIATTMGMIGTIATMAGTIAGGTMTATIGTAGMAATTTTGGTMTGMMAGTAIMATGAGIMG106040110189
AGIMGGATIGTAATGMMAIATIGAMTITAGTMTGITTMIIIMMMATMIAAMTIIITAGTGIATMMGMIGTIAAMAGMTAGGIMIAIIGTAGMAATIITGGTMTMMMAGTAIMATIAIIMG107138110190
AGIMGGATIGTAATGMMATATITATTITAGTMTIITTMAMIMMMATTIAAMTGIGGAGIGIATTMGMIGTIATMAGTTAGGIMTAIIGIAGMAAIITTGGTMIIMMAGTAIMMTGAIIMG101126010191
AGIMGGATIITAATIMMAIAMIGAMTITAGMMTGIITMAIIMMIAITGAAMTIGIGATIGIATTAGMIGTGATMAGMTAMTIATAMMITATMAATITTAGTMTTMMAGTAMMATIAITMG095151100192
AGGMGGATIGTAATGIMAIAMMGIMTITAGMMTIITTMAIIMMMAIMIAAMTIIIIATTMIATMMGMIGTIATMAGMTAGGIMTAIIGTAGMAATITTIGMMTIMMAGTAIMATGAIIMG107142110193
AGIMGGATIGTAATGMMAIAMIGAMTITAGTMTGITTMAIIMMMATMIAAMTIIITATTGIAMMMGMIGMIATMAGTMAGGIATAIIGIAIMAATIITMGTMIIMMAGTAIMATIAIIMG102142110194
AGIMGGATIGTAATGMMAIAMIGAMTITATMMTIITTMIIIMMMATTGAAMTTIITATTAIATMMGMIATIATMAGTTATGIMTAIIIIAIMAAIIITMITMTIMMAGTAIMATIAIIMG102155110195
AGIMGGATIGTAATGMMAIATTTAMTITAGTMTIITTMAITMMMATTAAAMTTIIAAATAIATMMGMIATIATMAITTAGIIMIAIIGTAGAAATIITAGTMTIMAAATAIMATIAIIMI095134110196
AGIMGGATITTAATGMMAIAMITTMTITAGMMTTITTMATIMMMATTGAAMTIIIGAGTGTATMTGMIGTIATMAGTTAGGTMTATTGTAGMAATTTTGGMMTGMMAGTATMATGAGIMG104043110197
AIIMGGATTTAAATGMMAIATATAMTIIAGTMTTIMMMAITMMIATTGAAMTIGIGAGTGIATIMGTIGTIATMAGTTAGGIMTAGIGTAGAAATIITGGTMTTMAAGTAIMAIIAIGMG092134100198
AGIMGGATIITAATGMMAIATIGMMTITAGMMTTITTMIIIMTMAITIAAMTIGIGAGTGIATMMGMIGMIATMAGTIAGGIMTAIIITAGMATTITTGGTMTIMMAGTAIMATGAIIIG107126010199
AGIMGGATIGTAATTAMAIAGIGIMTITAGGMTIITTMAIIMMMAIMGAAMTIAIIAGIGIAIMMGMIGMIATMAIMIATIIMIAIIGTAGMAATIITGGMMTIMMAGTAIIAIIAIIMG097132110200
AMIMGGATTTTAATGMGAIATIMAMMITTMMMMTITMMIIIMMMAIMGAAMTIIIGAGTGIATMMGMIGTIATMAGMTAGGIMMAIIGTAGMAATIITGGMMTIMMAATAIMATGAIIMM102042111001
AMTMGIATGGTAATMAMAIAMIMMMTITAMTMTTITTMAIIMMIAGTITAATGIIMAATGTMIGMIMIIMIATIAGTTAGTMMTAMMIIAIMAMIIITIGMMTGMAAGTAMTAIIMGIIG072123011002
AGIMGGATIGTAATGAMAIATAGATTIIAGTMGTITTMAIIMMMAITIAAMTIIIIAGTGIATMMGMIGTIATMAGTTAGGIMTAIIGTAGMAATITTGGTMTIMMAITAIMATIAIIMG106131111003
AGIMGTATIGMAATGMMAIATITMMTITAMTMTTITTMATIMMMAITTAAMTIIIGAGIGIATMMGMIGTMAMMAGTTAGGIMTATIGTAGMAATIMTGGMMTIMMAGTAIMATGAIIMG104126011004
AGIMGGATIGTAATGMMAIATITAMTITATTMTTITTMIIIMMMAITIAAMTIIIIAGTGIATMMGMIGTIATMAGTTAGGIMTAIIGTAGMAATITTGGTMTIMMAGTAIMATIAIIMG111123011005
AGIMGTATTGTAATGMMAIATITIMTITAGTMTIITTMAIIMMMAITGAAMTIIIIAGTGIATMMGMIGTIATMAGTTAGGIMTAIIITAGMAATIITGGMMTIMMAGTAIMATGAIIMG109031111006
AGIMGGATIGTAATGMMAIATIIIMTITAGTMGTITTMIIIMMMAITGAAMTIIIGAGIGIATMMGMIGTIATMAGITAGGIMMAIIGTAGMAATITTGGMMTIMMAGTAIMATGAIIMG111027011007
AGIMGGATIGTAATGAMAIATIGAMTITATTMTTITTMIIIMMMAITIAAMTIIIIAGTGIATMMGMIGTIATMAGTTAGGIMTAIIGTAGAAATITTGGMMTIMMAGTAIMATGAIIMG112033111008
AMIMGGATITTAATGMMAIATIIAMTITAGMMTTITTMAIIMMMATTGAAMTGAIGAGIGTATMMGMIGTIATMAGTTAGGIMTAIIGIAGMTAIITTGGIMTIMMAGTAIMATIAIIMG104163111009
AGIMGGATIGTAATGIMATATITAMTITAMTMTGITTMATIMMMAITIAAMTIIIIAGTGIATMMGMIGTIATMAGTTAGGIMTAIIGTAGMAATIITGGTMTIMMAGTAIMATGAIIMG108052111010
AGIMGGATIGTAATGMMATATITAMMITAGTMTTITTMAIIMMMAITIAAMTIIIGAGTGIATMMGMIGTIATMAGTTAGGIMTAIIGTAGMAATITTGGMMTIMIAGTAIMATIAIIMG110047101011
AMIMGGATIITAATGMMATAMAMIATGTAITMGTITTMIMIMMMIMMGAIMTGGGTATTTMATMMGMITTIITMATMTATGTMMITMGTIGMIATTTMMGTMTMMMAGTIMMATTAGAMG074160101012
AGIMGGATIGTAATGMMAIAMIGAMTITATMMTGITTMIGIMMMAITIAAMTIIIGAGTGTATMMGMIGTIATMAGTTAGGIMTAIIGTAGMAATITTGGTMTIMMAGTAIMATGAIIMG115158111013
AGIMGGATIGTAATGIMAIATIIIMTITATTMTGITTMIGIMMMATMIAAMIIIIGAGIGIAIMMGMIGIIAIMAGMIAGGGMTAIIITAGMAATITIGGMMTIMMAGTAIMAIGAIIMG099044111014
AGIMGGATTGTAATGMMATATIGTMTITAITMTTITTMATIMMMAAMGAAMTIIIGAGIGIATMMGMIGTIATMAGMTAGGIMTAIIGTAGMAATITTGGTMTIMMAGTAIMATGAIITG105056111015
AGIMGGATIMTAATGMMAIAIIGAAMIIAMMMGGITTMAIIMMMAATIAAMTIIIIAATGIATMMGMITTIATMAGTTATGIMTAIIITAGMAATIITMIIMIIMMAGTAIMATIAIIMG099159101016
AGIMGGATIGTAATGMMAIATIGAMTITAGMMTIITTMIIIMMMATTIAAMTIIIIAGIGIATMMGMIGTIATMAGMTAGGIMTAIIGIAGAAATIITGGTMTIMMAGTAIMATIAIIMG108038111017
AGIMGIATTGTAATGMMATATITAMMITAAMMTTITTMATIAMIATTIAAMTTIIGAGTGIATMMGMIGTIATMAGTTAGGIMMAIIGTAGMAATITTGGTMTIMMAGTATMATGAIIMG102156101018
GGIMGTATIGTAATGIMAIATIAAMTITAIMMTTITTMAIIMMMATTIAAMTIIIGAGTGIATMMGMIGTIATMAGTTAGGIMTAIIGTAGMAATITTGGMMTIMMAGTAIMATGAIIMG110154111019
AIIMGGATIGTAATGMMAIATITAMTITATTMTIITTMMIIMMMATTIAAMTIIIIAGTGIATMMGMIGTIATMAGTTAGGIMMAIIGTAGMAATITTGGTMTIMMAGTAIMATIAIIMG107040111020
AIIMGGAMIGTAATGMMATATMMAMTITAGTMTTITTMIIIMMMATTGAAMTIIIGAGTGIATMMGMIGTIATMAGTTAGIIMTAIIGTAGMAATITTGGTMTIMMAGTAIMATIAIIMG108033111021
AGIMGGATIGTAATGMMAIATMIAMTITAGMMTTIMMMITMAMIATTAAAMTIIGIAGTIIATMMGMIITIATMAGTMAGGIATAIIGTAGMAATITTGGMMTIMMAATAIMATIAIIMG100164101022
AMIMGGATIGTAATGMMAIATITIMTITAITMTIITTMAIIMMMAITIAAMTIIIIAATGIATMMGMIGTIATMAGTTAGGIMMAIIGTAGMAATIITIGMMTIMMAGTAIMATGAIITG105035111023
AGIMGGATIGTAATGMMAIATITAITITAATMTGITTMAIIMMMAITAAAMTIIIGAGTGIATIMGMIGTIATMAGTIAGGIMIAIIGTAGMAATITTGGMMTIMMAGTAIMATGAIIMG110140111024
AGIMGGATIGTAATGMMAIATIGAATITAITMTGITTMAIIMMMAITGAAMTIIIGAGTGIATMMGMIGTIATMAITTAGGIMTAIIGIAIMAAIIITGGTMTIMMAGTAIMATGAIIMG109138111025
AMIMGGATGGTAAMIAGATATITMATITAAMMTMTTGMGGTMMMAITGAAMTIITGAGTGIATTMGMIGTIATMAGMTAGGIMTAIIGTAGIAATITTGGTMTIMMAGTAIMATGAITMG096031111026
AMIMGTATITTIATMIMAGAMGMAITMTAGTMGMITTMITIMMMAITIAAMTIITGAGTGIATMMGMIGTIATMAGMTAGGIMTAIIGTGAMAATITTGGMMTTMMAGTATMATGAIIMG098036101027
MMIMGGATGGTAATGAMATATITAMMITAATMTTITTMATTMMMAITGAAMTTAIAAGTGIATMMGMIGTTATMAITTATGMMTAMMGTAGMAMTITTMGTMTIMMAGTAIMTTGAIIMG093136101028
AGIMGGATIGTAATGMMAIATTTMMTITAGTMMIIMMMAIIMMMAITIAAMTIITGAITGIATMMIMTGTIATMAGTTAGGIMTAIIGTAGMAATIITGGMMTIMMAGTAIMATGAITMG103063101029
AIIMGTATTTTAATMMMAIAMTTAATITATTMTGTTIMITIMMMATIGAAMTTIITAGTGTATMMGTIGTIATMAGTTAGGMMTAGIGTAIMAATITTGGAMTTMTAGTAIMATGAGGMA092054101030
AMIMGTATITTAATGMMAIAMIMAMTITAMTMTTIMTMATIMMMAITIAAMTIIIMAGTGIATMMGMIGTIATMAGTTAGGIMTAIIGTAGMAMTIITGGMMTIMMAGTAIMATGAIIMG106053101031
AGIMGTATTTTAATGGGAIATITGMTITAITMTGITTMAIIMMMAATIAAMTIIIGAGTGIATMMGMIGTIATMAITTAGGIMMAIIGTAGMAATIITGGTMTIMMAGTAIMATGAIIMG103035111032
AGGMMGATIGTAAMGMMAIAMMMAMMTTAMTMTTITMMITIMMMATTIAAMTIGIGAGIGIATIMGMIGIIATMAGMTAGGIMTAIIGIAIMAMIIITMGMMIIMMAGTAIMATIAIIMG093041101033
AMIMGGATTGTAAMIMGAIATIGAATMTGITMTMIMTMATTMMIATMGAAMTIITGAGTGTATIMGMIGTIATMAGMTAGGIMIATIGTAGMAATIITMGTTTTMAAGTAMMAMGAIIMG087129001034
AMIMGGATTGTATTGMGAIAMMIITMTTATTMTGITGMAITMAIATIGAAMTIGIIAGMGIAIIMGMTGTIATMAGITAGGIMTAIIGTAGMAATIITGGMMIIMMAATAIMATGAGIMG090037101035
AIIMGGATGGTAATGIMAIAAMIIITIIAIIMTTITTMAIIMAMAITGAAMIIIIGAGIGIAIMMGMIGMIATMAGMIAGGAMTAIIGTAGAAATIIIMGMMTIMAAGTAIMATGAIITG093124011036
AIIMGGATITTAATGMMATATITAIMITAATMTTITTMATTMMMAITGAAMTIIIGAGTGIATMMGMIGTIATMAGMTAGGIMTAIIITAGMAAAITTGGTTTIMAAGTAIMATIAIIMG100031111037
ATIMGGATIITAATGMMAIATIMAMMITAATMTTITGMAITMMMATTGAAMTIIIGAGTGIATMMGMIGTIATMAGMIAGGMMTAIIGTAGMAATITTGGTTTIMMAATATMATGAIIMG101142101038
AGIMGGATTTTAATTAMATATTTTTTIMAATMTMTTMMMTTMMMATMGAAMTIIIGAGTIIATMMGMIGTIATIAGMIAIGITTAIIIIAIAAAIIITIITMIIMMAATAIMAIIAIIMI079136111039
AGIMGGATTITAATGMMAIATITIMTTTAITMTTITMMIITMMMAITGAAMTIGIIAGTGIATMMGMIGTIATMAGTTAGGIMTAIIGTAGMAATIITGGTMTIMMAGTAIMATIAIIMG104132111040
AGIMGGATIGTATTGAGAIATMAIMMITATTMTTITTMIIIMMMAITGAAMTIIIIAGIGIAIIMGMIGTIATMAGTTAGGIMIAIIGTAGMAATIITGGTMTIMMAGTAIMAIGAIIMG101019011041
AMIMGGATITTAATTMMATATIMTMMITATTMMGITTMATTMMMATTIAAMTIIIGAGTGIATIMGMIGTIATMAGTTAGGIMTAIIGTAGMAATITTMGMTTIMMAGTAIMATGAIIIG100030011042
AMIMGGATIGTAMTGAGATAIMMIMMTTAMTMTMITTMAITMMIAITIAAMTIIIGAGTGIATMMGMIGTIATMAGTTAGGIMTAIIGTAGMAATIITGGTMTMMMAGTATMATIAIIMG097019001043
AIIMGGATTGTAATGAMAIATITIITITAITMTTITTMIIIMMMAITIAAMTIIIGAGTGIATMMGMIGTIATMAGTTAGGAMTAMMGTAGMAATITTGGTMTIMMAGTAIMATGAIIMG105050111044
ATIMGGATIGTAATGMMAIATIGIMMITAMTMTGITTMAIIMMMATTIAAMTIIIGAGTGIATMMGMIITGATMAITTAGGIMTAIIITAGMAATIITGGMATIMMAGTAIMATIAIIMG104025011045
AITMGGATIGTAATGMMAIATITAMTITAMTMTIITIMAIIMMMAIGGAAMTIIIIAGTGIAMMMGMIGTIATMAGMTAGGIMTAIIGTAGAAATIITGGTMTMMAAGTATMATGAIIMG101020001046
AGIMGGATIITAATGMMAIATIGAMTITAMTMTGITTMAITMMMATTIAAMTIIIIAGTGTATMMGMIGTIATMAGTTAGGIMTAIIGTAGMAATITTGGTMTIMMAGTAIMATIAIIMG108043111047
AGIMGTATTGTAAIIMMAIATITMTTITAMTMTIITGMAITMMGATTGAAMTIIIGAGTGIITGMGMIGTIAAMAGTTAGGIMTAIIGTAGIAATIITGGTTTTIMAGTAIIATGAGTMG092144111048
AMIMGGAMGITAATGIMAIATIMAMTITAITMTTITTMIIIMMMATTGAAMTIIIIAIIGIAMIMIMIGTIATMAIMTAGGIMMAIIGIAGAAATIITGGTMTTMMAAAAIMATGAAIMG092134111049
AMIMGGATIGTAATGMMAGATITAMTITAITMTIITTMAIIMMMAITGAAMTIIIGAGTGIATMMGMIGTIATMAITTAGGIMTAIIGTAGAAATIITGGTTTIMMAGTAIMATIAIIMG106026001050
AIIMGGATGIMAAMIAMAIAMATAIIIMAMTMTIITTTAIMMTMAATGAAMTIIIIAITITATMMGMIGTIATMAGTTAGGIGTAIMGTAGMAATITTGGTTTIIMGGTAIMATGAIIMG090025011051
AMIMGTATIITAATGAMAIATIIIMMITAGTITTMTTMATIMMMAITGAAMTIIIGAGTGIATMMGMIGTIATMAGTTAGGIMTAIIGTAGMAATITTTGMTTTMMAGTATMATGAIIMG102041111052
AMIMGTATIGTAATGMMAGAMMTMMMMTATTMMGITTMIGIMMMAITGAAMTIIIGAGTGIATMMGMIGTIATMAGTTAGGIMTAIIGTAGMAATIITGGTTTIMMAGTAIMATGAIIMG105038111053
AIIMGGATIGMAATGAMATATITAMTITAATMTIIMTMAIIITMAITIAAATIIIIAIIIIATMMIMIGTIATMAGTTAGGIMMAIIGIAGMAATIITGGTMTIMMAGTAIMATGAIIMG096141101054
AIIMGGATIITAATGMMAIITITAATITAATMIIIMGMATIMMMAITGAAMTIMIGAGIGIATIMGMIGTIATMAGTIAGGGMTAIIGTAGMAATITTGGMMTIMMAGTAIMATIAIIMG100127001055
AMIMGGAMIGTAITIAMAIATMGAMTTTMGMMITITTMIGIMMMATTGAAMTIITGAGTGTATMMGMIGTTATMAGTTAGGMMTAIMGTAGMAATIMTGGTMTAMMAATAIMATIAITMG096021001056
AGIMGGATIGTAAMGAMAGATATATTITAGTMITITMMIGIMMTAITIAAMTIIIGAGIGIATMMGMIGTIATMAGTTAGGIMTAIIGTAGMAATIITGGTTTIIMAGTAIMATGAIIMG101022001057
AGIMGGAGIGTAATGAGAIATITAAMTTATTMITIMGMAIIMMMATTGAAATIIIGAGTGIATMMGMIGTIATMAGMTAGGIMTAIIGTAGMAAAIITMGTMTIMMAGTAIMATGAIIAG097022001058
AIIMGGATIGTAGTGMMAIGIMIGGIGMGITMTIITTMIIIMMMAITGAAMTIIIGAGTGIATMMGMIGTIATMAITTATGIMTAIIGTAGIAATIITGGMMTIMMAGTAIMATGAIIMG101018001059
AIIMGTATIGTAAMGMMAIATMTMMTITAGTMTGITTMAGIMMMAITGAAMTIIIGAGIGIATMMIMIGTIATMAGMTMIGIMTAIIGTAGMAAIIIMGGMMTIMMAGTAIMATGAIIMG102048101060
AIIMGGATTGTAATGMMAIATATAATITAATMTTITTMAITMMMATTGAAMTTIIGAGTGIATMMGMIGTIATMAGTTAGGIMTAIIGTAGMAATITTGGTMTIMMAGTAIMATGAIIMG106150111061
AIIMGGATIGTAAAGAMAIAAITAMTTTAGTMTIIMMMIIMMMMAIMGAAMTIIIGAGTGIATMMGMIGTIATMAGTTAGGIGTAIIGMAGMAATITTGGTMTIMMAGTAIMATGAIIMG105024011062
AIIMGTAMIITAITGMMAIAMITAMMITAITMTIITTMAIIMMMAITGAAMTIIIGAIIGIATMMGMIGTIATMAGTTAGGIMTAIIGTAGMAATIITGGTMTIMMAGTAIMATGAIIMG105032111063
AIIMGGATIGTAATGAMAIATATAMTTTAITMTTITTMIITMMMAITGAAMTMIIGAGTGIATMMGMIGTIATMAGTTAGGIMTAIIGTAGMAATITTGGTMTIMMAGTAIMATGAIIMG108030001064
AGIMGGAIIITAAMGMMAIATIMATTITAITMTIITMMAIIMMMAITGAAMTIIIGAGIIIAIMMGMIGTIATMAGITAGGIMTAIIGTAGMAAIIITGGTMTIMMAGTAIMATGAIIMG102025001065
AIIMGTATIIMAATIMMAIAMAIAMTITAITMTIIMMMAIIMMMAATGAAMTIIIGAGIIIAIMMGMIITIATMAGITAGIIMTAIIGTAGMAATITTGGTTTTMMAGTIIMATGAIIMG096042101066
AIIMGMAMIITAATGMIAIAIIIAMMIMAITMTTIMTMAIIMMMAITIAAMTIIIGAITGIAIMMGMIGTIATMAGITAGGIMIAIIGTAGMAAIIITGGTMTIMMAGTAIMATIAIIMG097123001067
AGIMGGAMIITAATIMMAIATITAIMITAITMTMITTMAIIMMMAAIGAAMTIIIGAGTGIAIMMGMIGTIATMAGITAGGIMTAIIGTAGMAATIITGGTMTIMMAGTAIMATGAIIMG103033101068
AGIMGIATIITAAMIIMAIAGIMAMMITAMIMTIITTMAIIMMMAIIIAAMIIIIGAGTGIAIMMGMIGTIATMAGITAGGIMIAIIGTAGMAAIIITGGTMTIMMAGTAIMATIAIIMG098128011069
AGIMGGAMIGTAATIMMAIAGITAIMITAGTMTIITTMAIIMMMAITGAAMTIIIGAITGIAIMMGMIGTIATMAGITAGGIMIAIIITAGMAAIIITGGTTTIMMAGTAIMATIAIIMG101033101070
AMIMGGATIITAATGMIAIAMIMATMITAGTMMIITTMAIIMMMAIIIAAMTIIIIAITIIAIMMIMIGTIATMAGITAIGIMIAIIITAGMAATIIIGGTTTIMMAGTAIMATGAIIMG095121001071
AIIMGIATIMTAAMIIMAIATITAAMITAMTMTTIMTMIITMMMAITGAAMTMIIGAGTGIATMMGMIGTIATMAGTTAGGIGMAIMGTAGMAATITMGGTMGIMMAGTAIMATGAIIMG098030011072
AGIMGGATIITAAMIMMAIAMIMATIITAITMTMIMTMAIIMMMAAIIAAMTIIIIAITIIAIMMGMIGTIATMAGITAGGIMIAIIITAGMAAIIIIGGTMTIMMAGTAIMATGAIIMG095142101073
AIIMGGATIITAATIIMAIATIMAITITAMTMTIITIMAIIMTMAAIIAAMIIIIGAGIGIAIMMGMIGTIATMAGITAGGIMIAIIGTAGMAAIIITIGTMTIMMAGTAIMATGAIIMG095035101074
AIMMGGATIITAAIGMMAIAMIMAITITAMTMTIIMMMAIIMMMAIIGAAMTIIIGAGTGIAIMMGMIGTIATMAGITAGGIMIAIIGTAGIAAIIIMGGIMTIMMAGTAIMATIAIIMG098021001075
AGIMGGAMIITAATGMMAIATATAMMITAMTMTTITTMAIIMMMAIIGAAMTIIIGAGIGIAIMMGMIGTIATMAGITAGGIMIAIIGTAGMAATITTIGMMTIMMAITAIMATIAIIMI101022001076
AGIMGGATIITAAIIIGAIAMITAIIITAITMTIIMTMAIIMMMAAIIAAMTIIIGAIIGIATMMGMIGTIATMAGITAGGIMIAIIGTAGMAAIIITGGIMTIMMAGTAIMATGAIIMG097032111077
AIIMGGATIITAATGMMAIATIIAMIITAIMMTIIMTMAIIMMMAIIIAAMIIIIIAIIGIAIMMGMIGTIATMAGITAGGIMIAIIGIAGMAAIIIIGGIMTIMMAGTAIMATGAIIMG097140111078
AGIMGGATIITAATGMGAIAMIMAMMITAGMMMIITTMAIIMMMAIIGAAMTIIIIAGIGIAIMMGMIGIIATMAGITAGGIMIAIIGIAGMAAIIITGGTMTIMMAGTAIMATGAIIMG102145111079
AGIMGGATIITAATGMGAIATIMAMMITAITMTIIMTMAIIMMMAAIIAAMTIIIIAGIGIATMMGMIGTIATMAGITAGGIMIAIIGIAGMAAIIITGGMMTIMMAGTAIMAIIAIIMG098035101080
AGIMGGATIGTAATGMGAIAMAIAMMITAITMTGIMTMAIIMMMAIIIAAMTIIIIAGIGIAIMMGMIGTIATMAGITAGIIMIAIIGTAGMAATIITTGMMTIMMAGTAIMATIAIIMG101025001081
AIIMGGATIGTAATIAMAIAAITAIMMTAITMTTIMTMIIIIMMAITGAAMTIIIIAIIIIAIIMGMIGIIAMMAGIIAGGIMTAIIGTAGMAATIIIGGMMTMMMAGIAIMATGAIIMG093128001082
AGIMGGAIIITAAMIAGAIAMAIAGMITAMTMMIITMMAIIMMMAIIIAAMTIIIIAITGIAIMMGMIGTIAIMAGITAGGIMIAIIGIAGMAAIIITGGMMTIMMAGTAIMATIAIIMG092154101083
AGIMGGATIITAAMGMMAIATIMAIMITAMMMTIITTMAIIMMMAIIGAAMTIIIGAITGIATMMGMIGTIATMAGTTAGGIMIAIIGTAGMAATITTGGMMTIMMAGTAIMATIAIIMG107052101084
AGIMGGAMIGTAATGMIAIATIMAIMITAGTMTTITMMAIIMMMAIIGAAMTIIIGAGTGIAIMMGMIGTIATMAGITAGGIMIAIIGTAGMAATIITGGMMTIMMAGTAIMATGATIMG104048101085
AIIMGTAMIITAATIAMAIAGITAITTTAITMTTIMITATIMMMMATGAAMTIIIGAGTGIATMMGMIGMIAMMAGTTAIGITMAIIGMAGMIMMIMTGGMMTIMMMGTAIMATGAIIMG089023011086
AMIMGTAMIMTAAMGAMATAAITAITITAITMMTIMMMITIITIAITGAAGTIIIGAGIGIAMMMGMIGMIAMMAGMMAGGIMMAIIGIAGMAAIITIGGIMTIMMAGTAIMATGAIIMG088145101087
ATIMGGATIGTAATGAGATAMAAIMAGTAMTMTMITTMITIMMMAITIAAMTIIIIAGTGIATMMGMIGMIATMAGMTAGGIMMAIIGTAGMAATITTMGTMTIMMAGTAIMATGAIIMG100138101088
AMIMGGATIMTAATGAMAIATIGAMTITAATMTGITTMAMIMMMAITIAAMTIIIIAGTGIATMMIMTGIIATMAGMAAGGIAAAIIITAIMAATITTTGMMTIMMAATAIIATIAIIMG097036101089
AGIMGGATIGTAATGMMAIAMITAMTITAMTMTTITTMIIIMMMATTGAAMTIIIGAGTGIATMMGMIGTIATMAITTAGGIMTAIIGTAGMAATIITGGMMTIMMAGTAIMATGAIIMG113027011090
AMIMGGATIGTAATGAMAIATITAMMITAATMTGITTMAIIMMMAITGAAMTIIIGAGTGIATMMGMIGTIATMAGTTAGIIMTAIIGTAGMAATITTGGTMTIMMAGTAIMATGAIIMG110140111091
AIIMGGATTGTAMTGIMAIATITAMMITMATMTTITIMAIIMMMAITIAAMTIIIGAGTGIATMMGMIGTIATMAGTTAGGIMTAIIGTAGMAATIITGGMMTIMAAGTAIMATIAIIMG103022011092
AMIMGIATGITAATGAGAIAIIMAMMITAGTMTIIMTMAIIMMMAIIGAAMTIIIIAGTGIAIMMGMIGTIATMAGITAGGIMIAIIGTAGMAATIITGIMMTIMMAITAIMATIAIIMG098061101093
AIIMGGATIITAATGMGAIATITAMMITAMMMTIITTMAIIMMMAITIAAMTIIIGAITGIATMMGMIGTIATMAGMTAGIIMIAIIGTAGMAAIITMGGTMTIMMAGTAIMATIAITMG101058101094
AIIMGGATIITAATGAMAIATIIAMMITAGMMTIITTMAIIMMMAIMIAAMTIIITAGTGIATMMGMIGTIATMAGMTAGGIMTAIIGTAGMAATITTGGMMTIMMAGTAIMATTAIIMG107035101095
AMIMGGATIITAATGMMAIATITAMTITAGMMTIITTMAIIMMMAIIIAAMTIIIIAGTGIATMMGMIGTIATMAGITAGIIMIAIIGTAGMAATIITGGMMTIMMAGTAIMATGAIIMG107138101096
AGIMGGAMIGTAATGMMAIATIIAMMITAGTMTGIMTMAIIMMMAIIGAAMTIIIGAGIGIATMMGMIGTIAIMAGTTAGIIMIAIIGTAGMAATIITGGMMTIMMAGTAIMATIAIIMG106157101097
AIIMGGATIITAATGMMAIAIITAMMITAGTMTIITTMAIIMMMAIIGAAMTIIIGAGIGIAIMMGMIGIIATMAGITAGGIMIAIIGIAGMAAIIITGGMMTIMIAGTAIMATIAIIMG101142111098
AIIMGGATIITAATGMMAIATIIAMMITAGTMTIITTMAIIMMMAIIGAAMTIIIIAGIGIATMMGMIGIIATMAGITAGIIMIAIIGIAGMAAIIITGGMMTIMMAGTAIMATIAIIMG101053101099
AGIMGGATIITAATGMMAIATITAMMITAGTMTIITTMAIIMMMAITIAAMTIIIIAGIGIATMMGMIGTIATMAGITAGIIMIAIIGTAGMAATITTGGMMTIMMAGTAIMATTAIIMG106135101100
AIIMGGATIITAATIMMAIATITAITITAGTMTIITTMAIIMMMAITGAAMTIIIIAGIGIATMMGMIGTIATMAGITAGGIMIAIIGTAGMAATITTGGMMIIMMAGTAIMATTAIIMG105054101101
AGIMGGATIGTAATGMGAIATITAMMITAGTMTIITTMAIIMMMAITIAAMTIIIGAGTGIATMMGMIGTIATMAGITAGIIMTAIIGTAGMAATITTGGMMTIMMAITAIMATIAITMG107050101102
AGIMGGATIITAATGMGAIATITAMTITAGTMTIITTMAIIMMMAITIAAMTIIIIAGTGIATMMGMIGTIATMAGTTAGIIMTAIIGTAGMAATITTGGMMTIMMAGTAIMATTAITMG108047101103
ATIMGGATIGTAATGMGAIATITATMITAGTMTIITTMAIIMMMAITIAAMTIIITAGTGIATMMGMIGTIATMAGTTAGGIMTAIIGTAGMAATITTGGMMTIMMAGTAIMATTAITMG107032111104
AGIMGTAMIITAATGMGAIATATAMTITAGTMTIITTMAIIMMMAITIAAMTIIIIAGTGIATMMGMIITIATMAGTTAGGIMIAIIITAGMAATITTGGMMTIMMAGTAIMATTAIIMG104135111105
ATIMGTATIITAATGMGAIATITAMTITAMTMTGITTMAIIMMMAITGAAMTIIIGAGTGIATMMIMIGTIATMAGTTAGTIMTATIGTAGMAATITTTIMMTIMMAITAIMATTATTMG102045111106
ATIMGGATIGTAATGMMAIATITAMMITAMTMTTITTMAIIMMMATTIAAMTTIIGAGTGIATMMGMIGTIATMAGTTAGGIMTAIIGTAGMAATITTGIMMTIMMAGTAIMATTAITMG106158111107
AGIMGGATIITAATGMMAIAMITAIMITAGTMMIIMTMAIIMMMAITIAAMTIIIIAGTGIATMMGMIGTIATMAGTTAGIIMTAIIGTAGMAATITTTGTMTIMMAGTAIMATTAIIMG105138101108
AGIMGGATIITAATGMMAIATITAMMITAGTMTTITMMAIIMMMAITIAAMTIIIGAGTGIATMMGMIGTIATMAGTTAGIIMTAIIGTAGMAATITTGGMMTIMMATTAIMATTAIIMG108136101109
AGIMGGATIGTAATGMGAIATITAMMITAGTMTGITTMAIIMMMATTGAAMTIIITAGTGIATMMGMIGTIATMAGTTAGGIMTAIIGTAGMAATITTGGMMTIMMAGTAIMATTAIIMG111142101110
AGIMGGATIGTAATGMGAIAMIMATMITAMTMTIITGMAIIMMMAITGAAMTIIIGAGTGIATMMGMIGTIATMAGTTAGIIMTAIITTAGMAATITTTGMMTIMMAITAIMATTAITMG105128001111
AGIMGGATIGTAATGMMAIATITAMTITAGTMTIITTMAIIMMMATTGAAMTIIITAGTGIATMMGMIGTIATMAGTTAGIIMTATIGTAGMAATITTTGMMTIMMAGTAIMATTAITMG108143101112
AGIMGGATIITAATGMMAIATITAMMITAMTMTIITTMAIIMMMAITGAAMTTTTGAGTGTATMMGMIGTIATMAGTTAGTTMTATIGTAGMAATTTTGGMMTIMMAGTATMATTATIMG101160101113
AMIMGGATTGTAATGMMAIATITAMMITAMTMTIITTMAIIMMMATTGAAMTITITAGTGIATMMGMIGTIATMAGTTAGIIMTATIGTAGMAATTTTGGMMTIMMATTATMATTAIIMG102041111114
AGIMGGATIITAATGAGAIATATAMMITAGTMTTITTMAIIMMMATTGAAMTIITGAGTGIATMMGMIGTIATMAGTTAGGIMTAIIGTAGMAATITTGGMMTIMMAGTAIMATTATTMG105032111115
AIIMGGAMIGTAATGMMAIATITAMTITAGTMTIITTMAITMMMATTGAAMTTITGAGTGIATMMGMIGTIATMAGTTAGGIMTAIIGTAGMAATITTTGMMTTMMATTAIMATTAITMG104065101116
AGIMGGATIGTAATGMMAIAMIMAMTITAMTMTGITTMAIIMMMATTGAAMTIIIGAGTGIATMMGMIGTIATMAGTTAGGIMTAIIGTAGMAATITTGGMMTIMMAGTAIMATTAIIMG114065101117
AMIMGTATITTAATGMMATAMMTTMTITAMTMTTMMTTATTIMMAIMIAAMTIIIGATTGIAMMMGMIGIIATMAGMIAGGGMTAIIGTAGMAATTTTGGMMTIMMAGTAIMATGAIIMG094058101118
AGIMGIATGITAATGMMAIATMTAMTITAGTMTIITTMAIIMMMATTGAAMTIIIGAGTGIATMMGMIGTIATMAGTTAGGIMTATIGTAGMAATITTTGMMTIMMAITAIMATTATIMG105048111119
ATIMGGATIGTAATGMGAIATITAMMITAGTMTIITTMAIIMMMATTGAAMTIITGAGTGTATMMGMIGTIATMAGTTAGGMMTATIGTAGMAATITTGGMMTIMMATTATMATTAIIMG104154111120
AGIMGGATIGTAATGMMAIATITAMTITAGTMTIITTMAITMMMATTGAAMTITIGAGTGIATMMGMIGTIATMAGTTAGTIMTATIGTAGMAATITTTGMMTIMMATTAIMATTAITMG106024001121
AGIMGGATIGTAATGMGAIATITATTITAGTMTGITTMAIIMMMATTGAAMTTTTGAGTGIATMMGMIGTIATMAGTTAGGIMTAIIGTAGMAATTTTGGMMTIIMATTAIMATTAITMG105127011122
AGIMGGATTGTAATGMMAIATITAMTITAGTMTMITTMAIIMMMATTGAAMTIIIGAGTGIATMMGMIGTIATMAGTTAGGIMTATMGTAGMAATITTTGMMTTMMAITATMATTAITMG105132101123
AGIMGGATTITAATGMMAIATMTAMMITAGTMTGITTMAIIMMMATTGAAMTIIIGAGTGIATMMGMIGTIATMAGTTAGGIMTATIGTAGMAATITTGGMMTIMMATTATMATTATIMG106028001124
AMIMGGATIGTAATGMMAIATITAMMITAGMMTTITTMAIIMMMATTGAAMTIIIGAGTGTATMMGMIGTIATMAGTTAGGIMTAITGTAGMAATTTTTGMMTIMMAATAIMATTAIIMG107045101125
AGIMGGATIITAAMGMGAIATMTAMMITAGTMTGIMTMAIIMMMATTGAAMTTIIGAGTGTATMMGMIGTIAMMAGTTAGGIMTATMGTAGMAATITTTGMMTTMMAGTAIMATTATIMG100062101126
AGIMGGATIGTAATGMMAIATITAMMITAGTMTGIMTMAITMMMATTGAAMTIITGAGTGIATMMGMIGTIATMAGTTAGTTMTATMGTAGMAATTTTGGMMTIMMAGTAIMATTATIMG104018001127
AMIMGGATIGTAATGMMAIATMTAMMITAGMMTTITTMAIIMMMATTGAAMTITIGAGTGIATMMGMIGTIATMAGTTAGGIMTATTGTAGMAATTTTTGMMTIMMATTAIMATTAIIMG105037101128
AGIMGGATIGTAATGMGAIATIMATMITAGTMTMITTMAIIMMMATTGAAMTITIGAGTGTATMMGMIGTTAMMAGTTAGTIMTATMGTAGMAATTTTTGMMTIMMAGTATMATTATIMG099125011129
AGIMGGATIGTAATGAGAIATATAMTITAGTMTGITTMAIIMMMATTGAAMTITIGAGTGIATMMGMIGTIATMAGTTAGTIMTATIGTAGMAATTTTIGMMTIMMAGTAIMATTAIIMG106127011130
AMIMGGATIGTAATGMGAIATMTAMTITAGTMTIITTMAIIMMMATTGAAMTIITIAGTGIATMMGMIGTIATMAGMTAGTIMTAITGTAGMAATTTTGGMMTIMMAGTATMATTATIMG102128001131
AGIMGGAMTTTAATGMMAIATITAMTITAGTMTIITTMAIIMMMATTIAAMTITIGAGTGIATMMGMIGTIATMAGMTAGTIMTATIGTAGMAATITTTGMMTTMMATTAIMATTAIIMG102127011132
AGIMGGATIGTAATGAGAIATMTAMMITAGTMTTITTMAIIMMMATTGAAMTITIIAGTGIATMMGMIGTIATMAGMTAGGIMTATMITATMAATTTTTGMMTTMMATTAIMATTAIIMG098138101133
AGIMGGATIGTAATGMGAIATMTAMMITAGTMTIIMMMAITMMMATTIAAMTIIITATTGIATMMGMIGTIATMAGTTAGTIMIAITITAGMAATTTTIGMMTTMMATTAIMATTAIIMG096035101134
AGIMGGAMTITAATGMGAIAMITAMTITAMMMTTITMMAITMMMATTIAAMTTITGAGTGTATMMGMIGTIATMAGMTAGGIMTAIIGTAGMAATITTTGMMTIMMAGTATMATTATIMG100042111135
AGIMGGATTITAATGMMAIATMTAMTITAMTMTTIMTMATIMMMATTGAAMTITIGAGTGIATMMGMIGTIATMAGTTAGTTMIAIMGTAGMAATITTGGMMTIMMAGTATMATTAIIMG101145111136
AGIMGGATTITAAGGMMAIAMITAGTMTAMTMTGIMTMAITMMMATTGAAMTTIIGAGTGTATMMGMIGTIATMAGTTAGGIMIAIIGTAGMAATITTTGMMTTMMATTATMATTAIIMG100123011137
AGIMGGATIITAATGMGAIATITAMMITAMTMTIITTMAITMMMATTGAAMTTIIGAGTGTAIMMGMIGTIATMAGITAGGIMTATIGTAGMAATITTTGMMTIMMAGTAIMATTAIIMG102033111138
AIIMGGATGITAATGMMAIATGGITTITAMMMIIITTMAGIMMMATTIAAMTGMIGAGIGMATMMGMIGMIATMAGMTAGIMMTAGIGTAGMAAIIITGGMMTIMAAATAIMATIAIIMG092118001139
AGIMGIATIGTAATGMMAIATIGATTITAMMMTGIMTMATIMTMATTIAAMTIIMIAGTGMATMMGMIGMIATMAGTTAGGIMMAMMGTAGMAATITTGGMMTMMAAGTAIMATIAIIMG100018001140
AGIMGIATIGTAATGMMAIATIIAMTITAITMTTIMTMAIIMTMAITIAAMTMIIGAITGMATMMGMIGTIATMAGTIAGGIMMAIMGTAGMAMTITTGGMMIIMMAATAIMATIAGIMG099118001141
AIIMGGATIITAATGIGATAAMMGMTTTAMTMTTIMTTAIIMMMAITGAAMTIITGAGTGIATMMGMIGTIATMAGMTAGGTMMAGIGIAGMAAIIITGGIMTIMMAGTAIMATGAIIMG095022011142
AIIMGGATIITAATGIGATAAMMGMTTTAMTMTTIMTTAIIMMMAITGAAMTIITGAGTGIATMMGMIGTIATMAGMTAGGTMMAGIGIAGMAAIIITGGIMTIMMAGTAIMATGAIIMG095124011143
AGIMGGATTITAMMGMMAIAMITGMIMTAITMGTIMMMIIIMMMAITIAAMMIGIGAGTGIATIGGMIGTIATMAGTTAGGIMTAIIGTAGMAATITTGGTMTIMAAGTAIMATGAIAMG098022001144
AGIMGGATIGTAATGMMAIATMGIMTITATTMTGITTMIGTMMMAIMMAAMTIIIGAGIGIATTMGMIGMIATMIGTMATGIMTAIMGTAGMAATIATGGMMIIMAAGTAIMATGAIIMG101127001145
AMIMGGATTGTAATGMMAIATIMGMTIIAATMTTITTMAIIMMMATTAAAMTIGIGAGTGIATMMGMIGTIATMAGTTAGGMMTAIIGTAGMAATIITGGTTTITMAATATMATGAIAMG099026011146
AIIMGGATTTTAMTGAGAMIMIIMMGITMMTMTTIITMMITMMMATTGAAMTGIIGAGTGTATMMGMIGTIATMAGTTAGGTMTAMTGMAGMAATITTGGMMTTMMAGAATMATGAIIMG092018001147
AGIMGGATGGTAATGMMAIATITIMMITATTMTGITTMAITMMMATMIAAMTIIIGAGTGIATMMGMIGTIATMAGTTATGIMTAITGTAGMAATITTGGTTTTMMAGTATMATIAIIMG101128011148
AGIMGGATIGTAATGMMAIATITAMMITAMTMTGITTMIITMMMAITGAAMTIGIGAGIGIATIMGMIGTIATMAGMTAGGIMMAIIGIAGMAATITTGGTMTIMMAGTAIMATIAIIMG106129011149
AGIMGGATIGTAATGMMAIATIGAMTITAMTMIGITTMAITIMMAIMGAAMTIIGGAGTGIATMMGMIGMIATIAGTMAGGGMTAGIGTAGMAAIITTGGTMTIMMAATATMATGAGTMG100026011150
AIIMGGATIGTAATGMMAIATIIAMTITAMMMIIITTMAGIGMMAITGAAMTIIMIAGMGIATMMGMITTIATMAGMIAGGIMMAIMGIAGMAATITTMGMMTIMMAGTAIMATIAIIMG100123011151
AIIMGGATIGTAATIMMAIATIIAMTITAMMMTIIMTMIIIMMMAMMIAAMTIIIIAGTGMATMMGMIGTMATMAGIIATIIMTAIMGTAGMAAIIITGGMMTTMAAITAMMATGAIIMG096122011152
AMIMGGATGGTAATGMMAIATIGGMTITAGMMITITTMIIIMMIAITIAAMTIIIGAGTGIATMMGMIGTIATMAGTTAGGIMTAIIGTAGMAATITTGGTMTIMMAGTAIMATGAIIMG111124011153
ATIMGGAMTTTAATGIMAIAMTTIMTITAIMMTTIMTMAIIMMMAIIGAAMIIGIMMGTGIATIMGMIGTIATMAGTIATGMMTAIIGTAGMAATITTMGTMTGMAAATAMMAIIAIIMG091128001154
ATIMGTATTGTAMTGMMAIATATTAAMAAATMTTITTMAIIMMMAITAAAMTITGGAATGIATMMGMTGTIAIMAGTTAMGIMTAIIGTAGMAATITTGGMMTIMMAATATMATIAIIAG093127011155
AMIMGGATTTAAMTMMMAIAMMTAMITAGITMTMITGMAIIMMMATTIAAMTIITGAGTGIATMMGMTGTIATMAGTTAGGIMTAIIGTAGMAATITTGGMMTIMAAGTAIMATGAIIMG098127001156
AIIMGGATTGAAATIIGAIAMIIMMAGTMATMTAIMTMAGIMMMAITIAAMTIGIAAGTGTATMMGMIITIATMAGTTAAMIMAAGIGTAGMAATITTAGMMTIMAAATAIMATIAIAMG089022001157
AAITGGATTTTAITGIGAIITIGMIMMTAATMTIITMMIGIMIMAITGAAMTIIIGAGTGIATIMGMIGTIATMAGTIAGGIMTAIIGTAGMAATIITGGMMTIMAAATATMATIAIIMG094130001158
AAIMGTATITMAATGAMAMAIMMAMMMTAATMIIIMMMATIMMMATTTAAMTIIIIAGIGITTTMGMIGTIATIAGITATGIMTAIIGTAGMAATITTMGTMTIMMAGTAIMATGAIITG089127011159
ATIMGGATTGTAITGIMAITMIAIITMTATTMGTIMMMAITMMMAITIAAMTIIIGAGTGIATIMGMIGTIATMAGTTATGTMTATIGTAGMAATITTGGMMTIMMAGTAIMATGAIIMG098123001160
AGIMGGATIITAATGMGAIATATAMTGTAAMMTTIMIMAMIMMMATTIAAMTIITGAATGIMTMMGMIGTIATMAGTTAGGIMTAIIGTAIMAATIITGGMMTTMMAATAIMATIAITMG097030001161
AIIMGMATIITAATGMMAIATGIATTITATTMIIIMTMAIIMMMAMMIAAMTMIMGAGMGIATMMGMIGMIATMAGMTAGGMMTAIMGTAGMAATIITGGMMTIMAAGTAGMATIAGGMG091127001162
AMIMGGATIGTAATGMMAIATITAMMITAMTMTMIMTMAIIMMAATTGAAMTITIGAGTGIATMMGMIGTIAMMAGMTAGGIMTATIGTAGMAATITTGGMMTIMMAGTAIMATTAIIMG104045101163
AMIMGGATIGTAATGMMAIATITAMMITAGMMTGITMMAGTMMMATTTAAMTTTTIAGTGIATMMGMTGTTAMMAGITAGTTMIATMGTAGMAATITTTGMMTTMMAGTATMATTATTMG091056111164
AGIMGGATIITAATIMGAIATITAMTITAMTMTIITIMAIIMMMATTIAAMTTIIIAGTGTATMMGMIGTIATMAGITAGTIMIAIIITAGMAATITTIGMMTIMMAGTAIMATTAIIMG099158111165
AGIMGGAMIGTAATGMMAIATITAMTITAMTMTTITTMAIIMMMATTGAAMTIITGAGTGIATMMGMIGTIATMAGTTAGTTMTATIGTAGMAATITTTGMMTIMMATTAIMATTAITMG104020001166
ATIMGGAMIGTAATGMMAIATAMAMTMTAGTMTTITTMAITMMMATTIAAMTTIIGAGTGTATMMGMIGTIATMAGTTAGTTMTATMGTAGMAATITTTGMMTTMMAGTATMATTATTMG096023011167
AMIMGGATTGTAATGMMAIATIMAGMITAGTMTMITTMAIIMMMATTGAAMTIITGAGTGTATMMGMIGTIATMAGTTAGGIMTAIIGTAGMAATITTIGMMTIMMAGTAIMATTAITMG105019001168
AMIMGGATTGTAATGMMAIATIMAMTMTAGTMTIITTMAIIMMMATTIAAMTIITGAGTGTATMMGMIGTIATMAGTTAIGIMTATIGTAGMAATITTIGMMTTMMATTATMATTAITMG100021001169
AGIMGTATTGTAATGMMAIATITAMMITAMTMTGITTMAIIMMMATTIAAMTIIIGAGTGTATMMGMTGTTATMAGTTATGIMTAIIGTAGMAATITTTGMMTTMMATTAIMATTAITMG101125001170
AGIMGGATIGTAATGMMAIATITAMTITAMTMTGITTMAITMMMATTIAAMTITIIAGTGIATMMGMIGTIATMAGTTATTIMMAIITTAGMAATITTIGMMTIMMATTAIMATTAITMG102122001171
AGIMGGATIITAATGMMAIATITAMMITAMTMTGITTMAIIMMMATTTAAMTTIITAGTGIATMMGMIGTIATMAGTTATGIMIAIMTTAGMAATITTIGMMTTMMATTAIMATTAITMG100123011172
AGIMGGAMIGTAATGMMAIATMTAMMITAGTMTGITTMAIIMMMATTGAAMTIIITAGTGIATMMGMIGTIATMAGMTATTIMIAIMTTAGMAATITTTGMMTIMMAGTATMATTAIIMG102124011173
AMIMGTATIGTAATGMMAIATIMAMTITAGTMTGIMTMATTMMMATTIAAMTTTTIAGTGTATMMGMTGTIATMAGMTATGTMIATTGTAGMAATTTTGGMMTTMMATTATMATTATTMG090019001174
AGIMGGATIGTAAMGMMAIAMIIAMTITAMTMTIITMMIIIMMMATTGAAMTIIIIAGIGMATMMGMIGMIATMAGTIAGGMMMAIIGIAGMAATITTGGMMTIMMAATAIMATGAIIMG104124011175
AGIMGGATTITAATIAMAIMMIMAAGGTAITTTTITTMAIIMMMATTGAAMTIIIIAGIGIATMMGMIGTMATMAGTTAGGIMTAIIGTAGMAATIITGGTMTIMMAGTAIMATGAIIMG100120011176
AIIMGGATTGTAATIIMAGIMIMIMTGTMITMTAITMMIGIMMMAITGAAMTIIIGAGTGIATMMGMIGTIATMAGMTAGGIMTAIIGIAGMAMTIITGGMMMMMMAATAIMATGAAIMG097121001177
AIIMGTATGITAMTGIMAITGMAIMATTMATMTTIMMMIIIMMIATTAAAMTIIIGAGTGIATIMGMIGTIATMAGTTAGGIMTAIIITAGMAATIITGGTTIIMMAGTAIMATIAIIMG091119011178
AGIMGGATIGTAATGMMAIATIGIMTITAGTMTGITTMAIIMMMAITIAAMTIIIIAGTGIATMMGMIGTIATMAGTTAGGIMTAIMGIAGMAAIIITGGTMTIMMAGTAIMATIAIIMG108122011179
AGIMGGATIGTAATGMMAIATIGAMTITAITMTIITTTIIIMMMATTGAAMTIIIGAGTGIATMMGMIGTIATMAGTIAGGIMTAIIGTAGMAAIIITGGMMTIMMAGTAIMATGAIIMG111148111180
AMIMGGATTGTAATGAGAIATIIITAITTTTMTTITMMIIIMMMATMIAAMTIIIGAGTGIATMMGMIGTIATMAGTTAGGIMTAIIGTAGMAATITTGGMMTIMMAGTATMATGAGIMG101119011181
AGIMGGATTTTAATIMMAIGTMTMMTITTITMTMITTMIIMGMIAITMAAMTIGIGAGTGIATMMGMMGTIATMAGTTATGTMTATTGIAGMAATTITGGTMTIMMAGTAIMATIAIIMG093119011182
GATMGIGGTITAMITATAIGTMAGMMIAATMIGTTTAMIAIMMIAITAAAMTGAIGAGIGIATMMGMIATIAIAAGTGAAGIMTAIIGIAGMAATMITGGMMTITMAGTAIMATGAGATG076119011183
AMIMGTATIGTAATIMMAIAMIMAMTITAMTMTIITTMMIMMMMAIMGAAMTIIIGAGTGIATMMGMIGIIATMAGMTATGIMTAIIGTAGIAATIITAGMMTIMAAATAIMATGAGIMG101138111184
AGIMIIAMIGMAIMMMMAAAMIMMMIITAMTMTTTMIMMTIMMMATTIAAMIIGIGAIMGTATTMGIIGTIATMAGMMIGGIMTAGIGIAGAAATITTGGMMTAMMAATAIMATIAIIMG083132101185
AIIMGGATIGTAATIMMAIATITMMTITAITMTTITTMIIIMMMATTGAAMTIGIGAGTGIATIMGMIGTIATMAGTTAGGGMTAGIGTAGMAATITTGGTMTIMMAGTAIMATGAIIMG106129011186
AGIMGGATTITAATGAMATATMAIMTITAMTMTGIMTMAITMMMATTIAAMTIGTGAGTGIATMMGMIITIATMAGTTATGIMMAGIGTAGMAATIITMGTMTIMMAATAIMATIAGTMG092027011187
AGIMGGATIITAATGAMAIATITIMTITAMTMITITTMAIIMMMATTGAAMTTIIGAGIGIATMMGMIGTIATMAITTAGGIMTAIIGTAGMAATITTGGTTTIMMAATAIMATIAIIMG102023011188
AMIMGGATTTTAATGAMAGAGAMIMMITAGMMMTITGMIITMMMAIMIAAMTIGIGAGIGIATMMGMIGMIATMAGMMAGGMMTAIMGTAGMAATITTGGMTTTMMAGTAIMATGAITMG094125011189
AIIMGIATIITAAMMIMAIAMMIITTITAIMMTIITTMAGIGMIATTIAAMTIIIIAGTGMATMMGMIIIIAMMAGTTAGIMMMAIMGIAGAAATIITMGMMTIMAAATATMATIAIIMG085120011190
AMIMGGATIITAAMGMMAIATIGATTITAIMMTIIMTMIIIMMMATTIAAMTIIMIAGTGMATMMGMIGIIATMAGMTAGGIMMAIIGTAGMAATITTMGMTTIMMAGTAIMATGAIIMG102123011191
AMIMGGATTTTAATGMMAIATIMAMTITAMTMGTITTMAITMMMAITIAAMTTITGAGTGIATMMGMIGTIATMAGTTAGGIMTAIIGTAIMAATIITTGMMTIMMAGTAIMATIAIITG101136101192
AGIMGGATIGTAATGAGAIAMITIMMITAIMMTTITMMAITMMMAITIAAMTTIIGAGTGIATTMGMIGTIATMAGTTAGGIMTAIIGTAGAAATITMGGTMTIMMAGTAIMATIAIAMG102128011193
ATIMGGATIGTAATGMMAIATITAMTITATTMTTITTMIIIMMMATTGAAMTIIIGAGTGIATMMGMIGTIATMAGTTAGGIMTAIIGTAGMAATITTGGMMTIMMAGTAIMATGAIIMG113132111194
AGIMGTATIGTAATGAMAIATIIMMTITAATMTTITTMAIIMMMATTGAAMTIGTAAAIGIATIMGMIAAIATMAITMAGGMMTAAAIIAIMAAIIITGTMMTIMAAGTAIMATIAIIMG089130011195
AMIMGGATIGTAATIMGAIIMATAATMIAIMMITITTMAIIMMIAITGAAMTIIIGAGIGIATMMMMIGTIAIMAITTAGGIMTAIIGIAGAAATIITGMTMIIIAAGTAIMATGAIIMG094139101196
AMIMGGATMGTAATGIMAMAMIGAMITIAATMTTIMTTATIMMMAITGAAMTIIIGAGTGIATMIGMIGTIATMAGTIAGGIMTAIIGIAGTAATIITGGMMTIMMAGTAIMATGAGIMG100131111197
AGIMGGATTITAATGMMATATITAMTIAAMTMTTITTMAIIMMMAIMMAAATIIIGAGTGIATMMGMIITIATMAGMTAGGMMMAIIGTAGMAATIITGGMMTIMMAATAIMATIAIIMG100134111198
ATIMGGATGMTAATGMMAIATIGAMMITAGMMTIITTTAIIMMMATTGAAMTIIIGAGIGIATMMGMIGTIATMAITTAGGMMMAIIGTAGIAATITTGGTMTIMMAGTAIMATGAIIMG105018001199
AGIMGMATGGTAATIMMAIATIIIMTIMAMTMTTITTMAIIIMMATTGAAMTMIIGAGIGMATMMGMIIMIAMMAGMIAGGMMMAIIGTAGAAAIITTMGMMTIMAAATAIMATIAIGMG090023001200
